# Supplementary material for: 1-(Biphenyl-4-ylcarbon­yl)-3-(4-nitro­phen­yl)thio­urea
Source: Acta Crystallogr Sect E Struct Rep Online. 2011 Aug 27;67(Pt 9):o2483. doi: 10.1107/S160053681103426X (PMC3200649; doi:10.1107/S160053681103426X)
Supplement: Supplementary file 1 [file e-67-o2483-sup1.cif]

##############################################################################
#                                                                            #
# This CIF contains the data in a paper accepted for publication in          #
# Acta Crystallographica Section E. It conforms to the requirements of       #
# Notes for Authors for Acta Crystallographica Section E, and has been       #
# peer reviewed under the auspices of the IUCr Commission on Journals.       #
#                                                                            #
# Full details of the Crystallographic Information File format               #
# are given in the paper "The Crystallographic Information File (CIF):       #
# a New Standard Archive File for Crystallography" by S. R. Hall, F. H.      #
# Allen and I. D. Brown [Acta Cryst. (1991), A47, 655-685].                  #
#                                                                            #
# The current version of the core CIF dictionary is obtainable from          #
# ftp://ftp.iucr.org/pub/cif_core.dic.                                       #
#                                                                            #
# Software is freely available for graphical display of the structure(s)     #
# in this CIF. For information consult the CIF software page                 #
# http://www.iucr.org/resources/cif/software.                                #
#                                                                            #
# This file may be used for bona fide research purposes within the           #
# scientific community so long as proper attribution is given to the journal # 
# article from which it was obtained.                                        #
#                                                                            #
##############################################################################
data_global
_audit_creation_method     'form.cif (version 2.0)'
_journal_data_validation_number     ?
_journal_date_recd_electronic     2011-08-08
_journal_date_accepted     2011-08-21
_journal_name_full     'Acta Crystallographica, Section E'
_journal_year     2011
_journal_volume     67
_journal_issue      9
_journal_page_first     o2483
_journal_page_last     o2483
_journal_paper_category     QO
_journal_coeditor_code     BX2367
_publ_contact_author_name     'M. Sukeri M. Yusof'
_publ_contact_author_address
;
      Department of Chemical Sciences
      Faculty of Science and Technology
      Universiti Malaysia Terengganu
      21030 Kuaala Terengganu, Terengganu
      Malaysia
;
_publ_contact_author_email     'mohdsukeri@umt.edu.my'
_publ_contact_author_fax     '6 09 6683197'
_publ_contact_author_phone     '6 09 6683326'
_publ_section_title
;
1-(Biphenyl-4-ylcarbonyl)-3-(4-nitrophenyl)thiourea
;
loop_
    _publ_author_name
    _publ_author_footnote
    _publ_author_address
    'Yusof, M. Sukeri M.' ?
;     Department of Chemical Sciences
      Faculty of Science and Technology
      Universiti Malaysia Terengganu
      21030 Kuala Terengganu, Terengganu. Malaysia
;
    'Wong, Sze Ting' ?
;     Department of Chemical Sciences
      Faculty of Science and Technology
      Universiti Malaysia Terengganu
      21030 Kuala Terengganu, Terengganu. Malaysia
;
    'Yamin, Bohari M.' ?
;     School of Chemical Sciences and Food Technology
      Universiti  Kebangsaan Malaysia
      UKM 43500 Bangi Selangor. Malaysia
;
_publ_section_synopsis     .
data_I
_audit_creation_method     SHELXL-97
_chemical_name_systematic
;
1-(Biphenyl-4-ylcarbonyl)-3-(4-nitrophenyl)thiourea
;
_chemical_name_common     ?
_chemical_formula_moiety     'C20 H15 N3 O3 S'
_chemical_formula_sum     'C20 H15 N3 O3 S'
_chemical_formula_iupac     'C20 H15 N3 O3 S'
_chemical_formula_weight     377.41
_chemical_melting_point     ?
_symmetry_cell_setting     monoclinic
_symmetry_space_group_name_H-M     'P 21/c'
_symmetry_space_group_name_Hall     '-P 2ybc'
loop_
    _symmetry_equiv_pos_as_xyz
    'x, y, z'
    '-x, y+1/2, -z+1/2'
    '-x, -y, -z'
    'x, -y-1/2, z-1/2'
_cell_length_a     12.154(2)
_cell_length_b     9.4509(18)
_cell_length_c     17.471(3)
_cell_angle_alpha     90.00
_cell_angle_beta     118.133(9)
_cell_angle_gamma     90.00
_cell_volume     1769.7(5)
_cell_formula_units_Z     4
_cell_measurement_reflns_used     777
_cell_measurement_theta_min     1.9
_cell_measurement_theta_max     25.0
_cell_measurement_temperature     298(2)
_exptl_crystal_description     slab
_exptl_crystal_colour     'light yellow'
_exptl_crystal_size_max     0.38
_exptl_crystal_size_mid     0.14
_exptl_crystal_size_min     0.07
_exptl_crystal_density_diffrn     1.416
_exptl_crystal_density_meas     ?
_exptl_crystal_density_method     'not measured'
_exptl_crystal_F_000     784
_exptl_absorpt_coefficient_mu     0.210
_exptl_absorpt_correction_type     multi-scan
_exptl_absorpt_process_details     '(SADABS; Bruker, 2000)'
_exptl_absorpt_correction_T_min     0.9246
_exptl_absorpt_correction_T_max     0.9855
_exptl_special_details     ?
_diffrn_ambient_temperature     298(2)
_diffrn_radiation_type     MoK\a
_diffrn_radiation_wavelength     0.71073
_diffrn_radiation_source     'fine-focus sealed tube'
_diffrn_radiation_monochromator     graphite
_diffrn_measurement_device_type
;
Bruker SMART APEX CCD area-detector diffractometer
;
_diffrn_measurement_method     '\w scan'
_diffrn_detector_area_resol_mean     83.66
_diffrn_reflns_number     9891
_diffrn_reflns_av_R_equivalents     0.0426
_diffrn_reflns_av_sigmaI/netI     0.0460
_diffrn_reflns_theta_min     1.90
_diffrn_reflns_theta_max     25.00
_diffrn_reflns_theta_full     25.00
_diffrn_measured_fraction_theta_max     0.998
_diffrn_measured_fraction_theta_full     0.998
_diffrn_reflns_limit_h_min     -13
_diffrn_reflns_limit_h_max     14
_diffrn_reflns_limit_k_min     -10
_diffrn_reflns_limit_k_max     11
_diffrn_reflns_limit_l_min     -20
_diffrn_reflns_limit_l_max     20
_diffrn_standards_number     ?
_diffrn_standards_interval_count     ?
_diffrn_standards_interval_time     ?
_diffrn_standards_decay_%     ?
_refine_special_details
;
Refinement of <i>F</i>^2^ against ALL reflections. The weighted <i>R</i>-factor
<i>wR</i> and goodness of fit <i>S</i> are based on <i>F</i>^2^, conventional
<i>R</i>-factors <i>R</i> are based on <i>F</i>, with <i>F</i> set to zero for
negative <i>F</i>^2^. The threshold expression of <i>F</i>^2^ >
\s(<i>F</i>^2^) is used only for calculating <i>R</i>-factors(gt) <i>etc</i>.
and is not relevant to the choice of reflections for refinement.
<i>R</i>-factors based on <i>F</i>^2^ are statistically about twice as large
as those based on <i>F</i>, and <i>R</i>- factors based on ALL data will be
even larger.
;
_reflns_number_total     3116
_reflns_number_gt     2268
_reflns_threshold_expression     'I>2/s(I)'
_refine_ls_structure_factor_coef     Fsqd
_refine_ls_matrix_type     full
_refine_ls_R_factor_all     0.0905
_refine_ls_R_factor_gt     0.0601
_refine_ls_wR_factor_gt     0.1238
_refine_ls_wR_factor_ref     0.1430
_refine_ls_goodness_of_fit_ref     0.879
_refine_ls_restrained_S_all     0.879
_refine_ls_number_reflns     3116
_refine_ls_number_parameters     244
_refine_ls_number_restraints     0
_refine_ls_hydrogen_treatment     constr
_refine_ls_weighting_scheme     calc
_refine_ls_weighting_details
         'calc w=1/[\s^2^(Fo^2^)+(0.0447P)^2^+3.2573P] where P=(Fo^2^+2Fc^2^)/3'
_atom_sites_solution_hydrogens     geom
_atom_sites_solution_primary     direct
_atom_sites_solution_secondary     difmap
_refine_ls_shift/su_max     0.000
_refine_ls_shift/su_mean     0.000
_refine_diff_density_max     0.262
_refine_diff_density_min     -0.220
_refine_ls_extinction_method     none
_refine_ls_extinction_coef     ?
loop_
    _atom_type_symbol
    _atom_type_description
    _atom_type_scat_dispersion_real
    _atom_type_scat_dispersion_imag
    _atom_type_scat_source
    'C' 'C' 0.0033 0.0016
                         'International Tables Vol C Tables 4.2.6.8 and 6.1.1.4'
    'H' 'H' 0.0000 0.0000
                         'International Tables Vol C Tables 4.2.6.8 and 6.1.1.4'
    'N' 'N' 0.0061 0.0033
                         'International Tables Vol C Tables 4.2.6.8 and 6.1.1.4'
    'O' 'O' 0.0106 0.0060
                         'International Tables Vol C Tables 4.2.6.8 and 6.1.1.4'
    'S' 'S' 0.1246 0.1234
                         'International Tables Vol C Tables 4.2.6.8 and 6.1.1.4'
_computing_data_collection     'SMART (Bruker, 2000)'
_computing_cell_refinement     'SAINT (Bruker, 2000)'
_computing_data_reduction     'SAINT (Bruker, 2000)'
_computing_structure_solution     'SHELXS97 (Sheldrick, 2008)'
_computing_structure_refinement     'SHELXL97 (Sheldrick, 2008)'
_computing_molecular_graphics
;
OLEX2 (Dolomanov <i>et al.</i>, 2009), SHELXTL (Sheldrick,
2008), PLATON (Spek, 2009)
;
_computing_publication_material
;
SHELXTL (Sheldrick, 2008), PARST (Nardelli, 1995)
;
loop_
    _atom_site_type_symbol
    _atom_site_label
    _atom_site_fract_x
    _atom_site_fract_y
    _atom_site_fract_z
    _atom_site_U_iso_or_equiv
    _atom_site_adp_type
    _atom_site_calc_flag
    _atom_site_refinement_flags
    _atom_site_occupancy
    _atom_site_symmetry_multiplicity
    _atom_site_disorder_assembly
    _atom_site_disorder_group
    S S1 0.34844(10) -0.26185(12) -0.10149(6) 0.0687(4) Uani d . 1 1 . .
    O O1 0.3207(2) -0.5537(3) 0.09461(16) 0.0618(7) Uani d . 1 1 . .
    O O2 1.0052(2) -0.1773(3) 0.30122(17) 0.0662(7) Uani d . 1 1 . .
    O O3 0.9535(3) -0.0226(3) 0.19967(19) 0.0773(9) Uani d . 1 1 . .
    N N1 0.2547(2) -0.4403(3) -0.03407(17) 0.0445(7) Uani d . 1 1 . .
    H H1 0.1906 -0.4296 -0.0842 0.053 Uiso d R 1 1 . .
    N N2 0.4557(2) -0.3739(3) 0.05899(17) 0.0473(7) Uani d . 1 1 . .
    H H2A 0.4451 -0.4353 0.0913 0.057 Uiso d R 1 1 . .
    N N3 0.9295(3) -0.1246(3) 0.2325(2) 0.0540(8) Uani d . 1 1 . .
    C C1 -0.3311(3) -0.7919(4) -0.1811(2) 0.0524(9) Uani d . 1 1 . .
    H H1A -0.3269 -0.7079 -0.2074 0.063 Uiso calc R 1 1 . .
    C C2 -0.4442(3) -0.8619(5) -0.2122(2) 0.0612(10) Uani d . 1 1 . .
    H H2B -0.5157 -0.8240 -0.2578 0.073 Uiso calc R 1 1 . .
    C C3 -0.4498(4) -0.9871(5) -0.1752(3) 0.0674(12) Uani d . 1 1 . .
    H H3A -0.5255 -1.0347 -0.1962 0.081 Uiso calc R 1 1 . .
    C C4 -0.3461(4) -1.0434(5) -0.1080(3) 0.0717(12) Uani d . 1 1 . .
    H H4 -0.3508 -1.1292 -0.0837 0.086 Uiso calc R 1 1 . .
    C C5 -0.2324(4) -0.9710(4) -0.0758(2) 0.0595(10) Uani d . 1 1 . .
    H H5 -0.1617 -1.0090 -0.0295 0.071 Uiso calc R 1 1 . .
    C C6 -0.2238(3) -0.8443(3) -0.1117(2) 0.0423(8) Uani d . 1 1 . .
    C C7 -0.1055(3) -0.7659(3) -0.0786(2) 0.0402(7) Uani d . 1 1 . .
    C C8 -0.0235(3) -0.7554(4) 0.0100(2) 0.0468(8) Uani d . 1 1 . .
    H H8 -0.0436 -0.7995 0.0493 0.056 Uiso calc R 1 1 . .
    C C9 0.0873(3) -0.6809(4) 0.0405(2) 0.0462(8) Uani d . 1 1 . .
    H H9 0.1410 -0.6763 0.0999 0.055 Uiso calc R 1 1 . .
    C C10 0.1184(3) -0.6134(3) -0.0165(2) 0.0398(7) Uani d . 1 1 . .
    C C11 0.0382(3) -0.6242(3) -0.1049(2) 0.0435(8) Uani d . 1 1 . .
    H H11 0.0586 -0.5800 -0.1440 0.052 Uiso calc R 1 1 . .
    C C12 -0.0709(3) -0.6991(4) -0.1351(2) 0.0471(8) Uani d . 1 1 . .
    H H12 -0.1229 -0.7055 -0.1946 0.056 Uiso calc R 1 1 . .
    C C13 0.2392(3) -0.5352(3) 0.0202(2) 0.0450(8) Uani d . 1 1 . .
    C C14 0.3579(3) -0.3590(3) -0.0200(2) 0.0433(8) Uani d . 1 1 . .
    C C15 0.5734(3) -0.3067(3) 0.0989(2) 0.0407(8) Uani d . 1 1 . .
    C C16 0.6628(3) -0.3681(4) 0.1744(2) 0.0458(8) Uani d . 1 1 . .
    H H16 0.6438 -0.4499 0.1954 0.055 Uiso calc R 1 1 . .
    C C17 0.7800(3) -0.3090(4) 0.2191(2) 0.0484(8) Uani d . 1 1 . .
    H H17 0.8405 -0.3504 0.2698 0.058 Uiso calc R 1 1 . .
    C C18 0.8055(3) -0.1871(4) 0.1869(2) 0.0452(8) Uani d . 1 1 . .
    C C19 0.7179(3) -0.1240(4) 0.1130(2) 0.0557(9) Uani d . 1 1 . .
    H H19 0.7372 -0.0418 0.0926 0.067 Uiso calc R 1 1 . .
    C C20 0.5997(3) -0.1833(4) 0.0686(2) 0.0561(9) Uani d . 1 1 . .
    H H20 0.5387 -0.1401 0.0188 0.067 Uiso calc R 1 1 . .
loop_
    _atom_site_aniso_label
    _atom_site_aniso_U_11
    _atom_site_aniso_U_22
    _atom_site_aniso_U_33
    _atom_site_aniso_U_12
    _atom_site_aniso_U_13
    _atom_site_aniso_U_23
    S1 0.0687(7) 0.0718(7) 0.0517(6) -0.0203(6) 0.0169(5) 0.0114(5)
    O1 0.0406(14) 0.0756(18) 0.0498(15) -0.0105(12) 0.0054(12) 0.0164(13)
    O2 0.0439(15) 0.0724(18) 0.0605(17) -0.0035(13) 0.0068(13) -0.0029(14)
    O3 0.0691(19) 0.075(2) 0.0768(19) -0.0285(16) 0.0255(16) 0.0006(16)
    N1 0.0330(15) 0.0523(17) 0.0412(15) -0.0026(13) 0.0118(13) 0.0020(13)
    N2 0.0439(17) 0.0477(16) 0.0481(16) -0.0050(13) 0.0198(14) 0.0046(13)
    N3 0.0472(19) 0.056(2) 0.0563(19) -0.0065(15) 0.0223(17) -0.0103(16)
    C1 0.045(2) 0.055(2) 0.050(2) -0.0013(17) 0.0155(18) -0.0062(17)
    C2 0.039(2) 0.075(3) 0.060(2) -0.0044(19) 0.0147(18) -0.022(2)
    C3 0.050(2) 0.082(3) 0.076(3) -0.028(2) 0.034(2) -0.032(2)
    C4 0.082(3) 0.066(3) 0.075(3) -0.026(2) 0.043(3) -0.006(2)
    C5 0.055(2) 0.058(2) 0.058(2) -0.0060(19) 0.0209(19) 0.0014(19)
    C6 0.0398(19) 0.0454(19) 0.0434(18) -0.0018(15) 0.0211(16) -0.0078(15)
    C7 0.0355(18) 0.0381(18) 0.0447(18) 0.0028(14) 0.0171(15) -0.0019(14)
    C8 0.0411(19) 0.055(2) 0.0437(19) -0.0005(16) 0.0192(16) 0.0033(16)
    C9 0.0369(18) 0.060(2) 0.0349(17) -0.0019(16) 0.0112(15) 0.0011(16)
    C10 0.0333(17) 0.0415(18) 0.0416(18) 0.0054(14) 0.0152(15) 0.0004(14)
    C11 0.0423(19) 0.049(2) 0.0438(19) 0.0019(16) 0.0239(16) 0.0039(15)
    C12 0.0409(19) 0.056(2) 0.0356(17) -0.0030(16) 0.0112(15) -0.0014(15)
    C13 0.0371(19) 0.0444(19) 0.047(2) 0.0019(15) 0.0151(17) 0.0007(16)
    C14 0.0384(19) 0.0388(18) 0.0474(19) 0.0024(15) 0.0160(16) -0.0037(15)
    C15 0.0370(18) 0.0422(18) 0.0447(18) -0.0019(15) 0.0206(16) -0.0044(15)
    C16 0.042(2) 0.047(2) 0.050(2) -0.0038(16) 0.0229(17) 0.0040(16)
    C17 0.043(2) 0.055(2) 0.0412(19) 0.0029(17) 0.0151(16) 0.0006(16)
    C18 0.0373(18) 0.0473(19) 0.049(2) -0.0056(16) 0.0185(16) -0.0078(16)
    C19 0.054(2) 0.046(2) 0.061(2) -0.0100(18) 0.022(2) 0.0050(18)
    C20 0.046(2) 0.054(2) 0.057(2) -0.0009(18) 0.0153(18) 0.0103(18)
_geom_special_details
;
All e.s.d.'s (except the e.s.d. in the dihedral angle between two l.s. planes)
are estimated using the full covariance matrix. The cell e.s.d.'s are taken
into account individually in the estimation of e.s.d.'s in distances, angles
and torsion angles; correlations between e.s.d.'s in cell parameters are only
used when they are defined by crystal symmetry. An approximate (isotropic)
treatment of cell e.s.d.'s is used for estimating e.s.d.'s involving l.s.
planes.
;
loop_
    _geom_bond_atom_site_label_1
    _geom_bond_atom_site_label_2
    _geom_bond_site_symmetry_2
    _geom_bond_distance
    _geom_bond_publ_flag
    S1 C14 . 1.652(3) ?
    O1 C13 . 1.219(4) ?
    O2 N3 . 1.222(4) ?
    O3 N3 . 1.226(4) ?
    N1 C13 . 1.382(4) ?
    N1 C14 . 1.391(4) ?
    N1 H1 . 0.8605 ?
    N2 C14 . 1.338(4) ?
    N2 C15 . 1.413(4) ?
    N2 H2A . 0.8601 ?
    N3 C18 . 1.457(4) ?
    C1 C2 . 1.385(5) ?
    C1 C6 . 1.388(4) ?
    C1 H1A . 0.9300 ?
    C2 C3 . 1.365(6) ?
    C2 H2B . 0.9300 ?
    C3 C4 . 1.361(6) ?
    C3 H3A . 0.9300 ?
    C4 C5 . 1.400(5) ?
    C4 H4 . 0.9300 ?
    C5 C6 . 1.378(5) ?
    C5 H5 . 0.9300 ?
    C6 C7 . 1.472(4) ?
    C7 C12 . 1.393(4) ?
    C7 C8 . 1.394(4) ?
    C8 C9 . 1.384(4) ?
    C8 H8 . 0.9300 ?
    C9 C10 . 1.378(4) ?
    C9 H9 . 0.9300 ?
    C10 C11 . 1.387(4) ?
    C10 C13 . 1.492(4) ?
    C11 C12 . 1.370(4) ?
    C11 H11 . 0.9300 ?
    C12 H12 . 0.9300 ?
    C15 C20 . 1.379(5) ?
    C15 C16 . 1.381(4) ?
    C16 C17 . 1.379(4) ?
    C16 H16 . 0.9300 ?
    C17 C18 . 1.380(5) ?
    C17 H17 . 0.9300 ?
    C18 C19 . 1.363(5) ?
    C19 C20 . 1.389(5) ?
    C19 H19 . 0.9300 ?
    C20 H20 . 0.9300 ?
loop_
    _geom_angle_atom_site_label_1
    _geom_angle_atom_site_label_2
    _geom_angle_atom_site_label_3
    _geom_angle_site_symmetry_1
    _geom_angle_site_symmetry_3
    _geom_angle
    _geom_angle_publ_flag
    C13 N1 C14 . . 129.9(3) ?
    C13 N1 H1 . . 115.1 ?
    C14 N1 H1 . . 115.1 ?
    C14 N2 C15 . . 131.5(3) ?
    C14 N2 H2A . . 114.3 ?
    C15 N2 H2A . . 114.2 ?
    O2 N3 O3 . . 123.1(3) ?
    O2 N3 C18 . . 118.5(3) ?
    O3 N3 C18 . . 118.4(3) ?
    C2 C1 C6 . . 121.5(4) ?
    C2 C1 H1A . . 119.3 ?
    C6 C1 H1A . . 119.3 ?
    C3 C2 C1 . . 119.4(4) ?
    C3 C2 H2B . . 120.3 ?
    C1 C2 H2B . . 120.3 ?
    C4 C3 C2 . . 120.9(4) ?
    C4 C3 H3A . . 119.5 ?
    C2 C3 H3A . . 119.5 ?
    C3 C4 C5 . . 119.5(4) ?
    C3 C4 H4 . . 120.2 ?
    C5 C4 H4 . . 120.2 ?
    C6 C5 C4 . . 120.9(4) ?
    C6 C5 H5 . . 119.5 ?
    C4 C5 H5 . . 119.5 ?
    C5 C6 C1 . . 117.8(3) ?
    C5 C6 C7 . . 121.9(3) ?
    C1 C6 C7 . . 120.3(3) ?
    C12 C7 C8 . . 117.2(3) ?
    C12 C7 C6 . . 121.0(3) ?
    C8 C7 C6 . . 121.7(3) ?
    C9 C8 C7 . . 121.3(3) ?
    C9 C8 H8 . . 119.3 ?
    C7 C8 H8 . . 119.3 ?
    C10 C9 C8 . . 120.4(3) ?
    C10 C9 H9 . . 119.8 ?
    C8 C9 H9 . . 119.8 ?
    C9 C10 C11 . . 118.8(3) ?
    C9 C10 C13 . . 117.9(3) ?
    C11 C10 C13 . . 123.3(3) ?
    C12 C11 C10 . . 120.7(3) ?
    C12 C11 H11 . . 119.6 ?
    C10 C11 H11 . . 119.6 ?
    C11 C12 C7 . . 121.5(3) ?
    C11 C12 H12 . . 119.3 ?
    C7 C12 H12 . . 119.3 ?
    O1 C13 N1 . . 121.3(3) ?
    O1 C13 C10 . . 121.9(3) ?
    N1 C13 C10 . . 116.8(3) ?
    N2 C14 N1 . . 114.4(3) ?
    N2 C14 S1 . . 127.9(3) ?
    N1 C14 S1 . . 117.7(2) ?
    C20 C15 C16 . . 120.2(3) ?
    C20 C15 N2 . . 123.7(3) ?
    C16 C15 N2 . . 116.1(3) ?
    C17 C16 C15 . . 120.5(3) ?
    C17 C16 H16 . . 119.7 ?
    C15 C16 H16 . . 119.7 ?
    C16 C17 C18 . . 118.5(3) ?
    C16 C17 H17 . . 120.7 ?
    C18 C17 H17 . . 120.7 ?
    C19 C18 C17 . . 121.7(3) ?
    C19 C18 N3 . . 119.0(3) ?
    C17 C18 N3 . . 119.2(3) ?
    C18 C19 C20 . . 119.6(3) ?
    C18 C19 H19 . . 120.2 ?
    C20 C19 H19 . . 120.2 ?
    C15 C20 C19 . . 119.5(3) ?
    C15 C20 H20 . . 120.3 ?
    C19 C20 H20 . . 120.3 ?
loop_
    _geom_torsion_atom_site_label_1
    _geom_torsion_atom_site_label_2
    _geom_torsion_atom_site_label_3
    _geom_torsion_atom_site_label_4
    _geom_torsion_site_symmetry_1
    _geom_torsion_site_symmetry_2
    _geom_torsion_site_symmetry_3
    _geom_torsion_site_symmetry_4
    _geom_torsion
    _geom_torsion_publ_flag
    C6 C1 C2 C3 . . . . -1.8(5) ?
    C1 C2 C3 C4 . . . . 0.5(6) ?
    C2 C3 C4 C5 . . . . 0.7(6) ?
    C3 C4 C5 C6 . . . . -0.6(6) ?
    C4 C5 C6 C1 . . . . -0.6(5) ?
    C4 C5 C6 C7 . . . . 179.7(3) ?
    C2 C1 C6 C5 . . . . 1.8(5) ?
    C2 C1 C6 C7 . . . . -178.5(3) ?
    C5 C6 C7 C12 . . . . 139.9(3) ?
    C1 C6 C7 C12 . . . . -39.8(5) ?
    C5 C6 C7 C8 . . . . -40.0(5) ?
    C1 C6 C7 C8 . . . . 140.3(3) ?
    C12 C7 C8 C9 . . . . 0.5(5) ?
    C6 C7 C8 C9 . . . . -179.7(3) ?
    C7 C8 C9 C10 . . . . 0.7(5) ?
    C8 C9 C10 C11 . . . . -1.3(5) ?
    C8 C9 C10 C13 . . . . -179.8(3) ?
    C9 C10 C11 C12 . . . . 0.7(5) ?
    C13 C10 C11 C12 . . . . 179.1(3) ?
    C10 C11 C12 C7 . . . . 0.5(5) ?
    C8 C7 C12 C11 . . . . -1.1(5) ?
    C6 C7 C12 C11 . . . . 179.0(3) ?
    C14 N1 C13 O1 . . . . 3.9(5) ?
    C14 N1 C13 C10 . . . . -176.1(3) ?
    C9 C10 C13 O1 . . . . 15.8(5) ?
    C11 C10 C13 O1 . . . . -162.5(3) ?
    C9 C10 C13 N1 . . . . -164.2(3) ?
    C11 C10 C13 N1 . . . . 17.4(5) ?
    C15 N2 C14 N1 . . . . -177.0(3) ?
    C15 N2 C14 S1 . . . . 5.4(5) ?
    C13 N1 C14 N2 . . . . -1.4(5) ?
    C13 N1 C14 S1 . . . . 176.4(3) ?
    C14 N2 C15 C20 . . . . 16.4(5) ?
    C14 N2 C15 C16 . . . . -166.6(3) ?
    C20 C15 C16 C17 . . . . -1.7(5) ?
    N2 C15 C16 C17 . . . . -178.8(3) ?
    C15 C16 C17 C18 . . . . 0.4(5) ?
    C16 C17 C18 C19 . . . . 0.5(5) ?
    C16 C17 C18 N3 . . . . -179.0(3) ?
    O2 N3 C18 C19 . . . . 176.0(3) ?
    O3 N3 C18 C19 . . . . -4.9(5) ?
    O2 N3 C18 C17 . . . . -4.5(5) ?
    O3 N3 C18 C17 . . . . 174.6(3) ?
    C17 C18 C19 C20 . . . . -0.1(5) ?
    N3 C18 C19 C20 . . . . 179.5(3) ?
    C16 C15 C20 C19 . . . . 2.2(5) ?
    N2 C15 C20 C19 . . . . 179.0(3) ?
    C18 C19 C20 C15 . . . . -1.3(6) ?
loop_
    _geom_hbond_atom_site_label_D
    _geom_hbond_atom_site_label_H
    _geom_hbond_atom_site_label_A
    _geom_hbond_site_symmetry_D
    _geom_hbond_site_symmetry_H
    _geom_hbond_site_symmetry_A
    _geom_hbond_distance_DH
    _geom_hbond_distance_HA
    _geom_hbond_distance_DA
    _geom_hbond_angle_DHA
    _geom_hbond_publ_flag
    N2 H2A O1 . . 1_555 0.86 1.90 2.633(4) 142 yes
    C20 H20 S1 . . . 0.93 2.55 3.186(4) 126 yes
_iucr_refine_instructions_details
;
TITL baru158m  P21/c
CELL  0.71073   12.1540    9.4509   17.4710    90.000   118.133    90.000
ZERR  4           0.0020    0.0018    0.0030     0.000     0.009     0.000
LATT   1
SYMM             - X ,    0.50000 + Y ,    0.50000 - Z
SFAC  C H N O S
UNIT  80 60 12 12 4
L.S. 30
OMIT -3 50
FMAP 2 2 60
SIZE 0.38 0.14 0.07
PLAN 10
ACTA
BOND $H
CONF
WGHT    0.044700    3.257300
FVAR       0.44706
S1    5    0.348444   -0.261853   -0.101488    11.00000    0.06875    0.07183 =
         0.05169    0.01139    0.01695   -0.02033
O1    4    0.320701   -0.553701    0.094612    11.00000    0.04060    0.07563 =
         0.04980    0.01636    0.00544   -0.01047
O2    4    1.005198   -0.177320    0.301224    11.00000    0.04392    0.07236 =
         0.06053   -0.00290    0.00677   -0.00351
O3    4    0.953495   -0.022558    0.199667    11.00000    0.06906    0.07523 =
         0.07682    0.00057    0.02550   -0.02850
N1    3    0.254664   -0.440287   -0.034070    11.00000    0.03303    0.05230 =
         0.04123    0.00197    0.01180   -0.00258
AFIX   3
H1    2    0.190554   -0.429587   -0.084180    11.00000   -1.20000
AFIX   0
N2    3    0.455695   -0.373851    0.058994    11.00000    0.04385    0.04774 =
         0.04812    0.00458    0.01984   -0.00497
AFIX   3
H2A   2    0.445055   -0.435251    0.091254    11.00000   -1.20000
AFIX   0
N3    3    0.929495   -0.124581    0.232524    11.00000    0.04715    0.05597 =
         0.05628   -0.01033    0.02233   -0.00653
C1    1   -0.331073   -0.791899   -0.181131    11.00000    0.04473    0.05494 =
         0.04955   -0.00616    0.01552   -0.00129
AFIX  43
H1A   2   -0.326936   -0.707941   -0.207421    11.00000   -1.20000
AFIX   0
C2    1   -0.444205   -0.861925   -0.212184    11.00000    0.03884    0.07453 =
         0.05990   -0.02239    0.01465   -0.00439
AFIX  43
H2B   2   -0.515658   -0.824000   -0.257785    11.00000   -1.20000
AFIX   0
C3    1   -0.449784   -0.987146   -0.175197    11.00000    0.04987    0.08239 =
         0.07579   -0.03175    0.03440   -0.02762
AFIX  43
H3A   2   -0.525487   -1.034711   -0.196211    11.00000   -1.20000
AFIX   0
C4    1   -0.346123   -1.043372   -0.108002    11.00000    0.08170    0.06592 =
         0.07466   -0.00639    0.04276   -0.02608
AFIX  43
H4    2   -0.350784   -1.129218   -0.083668    11.00000   -1.20000
AFIX   0
C5    1   -0.232416   -0.970997   -0.075789    11.00000    0.05498    0.05837 =
         0.05826    0.00138    0.02092   -0.00599
AFIX  43
H5    2   -0.161734   -1.008960   -0.029548    11.00000   -1.20000
AFIX   0
C6    1   -0.223790   -0.844274   -0.111660    11.00000    0.03981    0.04544 =
         0.04336   -0.00776    0.02107   -0.00179
C7    1   -0.105477   -0.765863   -0.078618    11.00000    0.03545    0.03813 =
         0.04470   -0.00195    0.01706    0.00277
C8    1   -0.023489   -0.755439    0.009957    11.00000    0.04108    0.05466 =
         0.04368    0.00334    0.01918   -0.00053
AFIX  43
H8    2   -0.043618   -0.799481    0.049327    11.00000   -1.20000
AFIX   0
C9    1    0.087253   -0.680888    0.040507    11.00000    0.03689    0.05977 =
         0.03492    0.00105    0.01124   -0.00194
AFIX  43
H9    2    0.140954   -0.676299    0.099860    11.00000   -1.20000
AFIX   0
C10   1    0.118370   -0.613426   -0.016549    11.00000    0.03331    0.04151 =
         0.04156    0.00041    0.01521    0.00542
C11   1    0.038164   -0.624156   -0.104865    11.00000    0.04230    0.04880 =
         0.04378    0.00391    0.02393    0.00194
AFIX  43
H11   2    0.058620   -0.579973   -0.144033    11.00000   -1.20000
AFIX   0
C12   1   -0.070862   -0.699101   -0.135072    11.00000    0.04087    0.05645 =
         0.03562   -0.00140    0.01122   -0.00304
AFIX  43
H12   2   -0.122910   -0.705535   -0.194593    11.00000   -1.20000
AFIX   0
C13   1    0.239179   -0.535196    0.020239    11.00000    0.03707    0.04445 =
         0.04746    0.00074    0.01506    0.00190
C14   1    0.357906   -0.358981   -0.019998    11.00000    0.03839    0.03879 =
         0.04743   -0.00366    0.01596    0.00236
C15   1    0.573445   -0.306697    0.098876    11.00000    0.03695    0.04218 =
         0.04470   -0.00438    0.02063   -0.00190
C16   1    0.662798   -0.368077    0.174436    11.00000    0.04151    0.04741 =
         0.05015    0.00399    0.02293   -0.00382
AFIX  43
H16   2    0.643780   -0.449897    0.195373    11.00000   -1.20000
AFIX   0
C17   1    0.779989   -0.309024    0.219091    11.00000    0.04323    0.05479 =
         0.04121    0.00058    0.01505    0.00294
AFIX  43
H17   2    0.840536   -0.350432    0.269808    11.00000   -1.20000
AFIX   0
C18   1    0.805471   -0.187091    0.186863    11.00000    0.03730    0.04729 =
         0.04889   -0.00776    0.01847   -0.00559
C19   1    0.717900   -0.124024    0.113041    11.00000    0.05400    0.04646 =
         0.06078    0.00503    0.02221   -0.00996
AFIX  43
H19   2    0.737171   -0.041846    0.092574    11.00000   -1.20000
AFIX   0
C20   1    0.599692   -0.183268    0.068573    11.00000    0.04597    0.05371 =
         0.05749    0.01033    0.01525   -0.00092
AFIX  43
H20   2    0.538728   -0.140064    0.018766    11.00000   -1.20000
HKLF 4 1  1.0000  0.0000  0.0000  0.0000 -1.0000  0.0000 -1.0000  0.0000 -1.0000
REM  baru158m  P21/c
REM R1 =  0.0601 for   2268 Fo > 4sig(Fo)  and  0.0905 for all   3116 data
REM    244 parameters refined using      0 restraints
END
WGHT      0.0760      0.3491
REM Highest difference peak  0.262,  deepest hole -0.220,  1-sigma level  0.045
Q1    1   0.3191 -0.2459 -0.0582  11.00000  0.05    0.26
Q2    1   0.3779 -0.3620 -0.0755  11.00000  0.05    0.23
Q3    1   0.4172 -0.2935 -0.0443  11.00000  0.05    0.20
Q4    1   0.0662 -0.5614 -0.0441  11.00000  0.05    0.19
Q5    1   0.1269 -0.6780  0.0007  11.00000  0.05    0.18
Q6    1   0.3727 -0.1625 -0.0667  11.00000  0.05    0.18
Q7    1   0.6130 -0.2992  0.1597  11.00000  0.05    0.17
Q8    1   0.0965 -0.5968  0.0179  11.00000  0.05    0.17
Q9    1   0.2998 -0.5967  0.0418  11.00000  0.05    0.16
Q10   1   0.0642 -0.7854  0.0129  11.00000  0.05    0.16
;
