# Supplementary material for: 1-(Biphenyl-4-ylcarbon­yl)-3-(4-nitro­phen­yl)thio­urea
Source: Acta Crystallogr Sect E Struct Rep Online. 2011 Aug 27;67(Pt 9):o2483. doi: 10.1107/S160053681103426X (PMC3200649; doi:10.1107/S160053681103426X)
Supplement: Supplementary file 2 [file e-67-o2483-Isup2.hkl]

# 
# h,k,l, Fc-squared, Fo-squared, sigma(Fo-squared) and status flag 
# 
data_I
_shelx_title ' baru158m  P21/c' 
_shelx_refln_list_code          4 
_shelx_F_calc_maximum      215.59 
_exptl_crystal_F_000       784.00 
_reflns_d_resolution_high  0.8409 
 
loop_ 
 _symmetry_equiv_pos_as_xyz 
 'x, y, z' 
 '-x, y+1/2, -z+1/2' 
 '-x, -y, -z' 
 'x, -y-1/2, z-1/2' 
 
_cell_length_a    12.1540 
_cell_length_b     9.4509 
_cell_length_c    17.4710 
_cell_angle_alpha  90.000 
_cell_angle_beta  118.133 
_cell_angle_gamma  90.000 
 
_shelx_F_squared_multiplier     1.000 
 
loop_ 
 _refln_index_h 
 _refln_index_k 
 _refln_index_l 
 _refln_F_squared_calc 
 _refln_F_squared_meas 
 _refln_F_squared_sigma 
 _refln_observed_status 
   1   0   0       66.27       65.14      4.35 o 
   2   0   0       25.35       15.11      4.05 o 
   3   0   0    15141.62    16857.11    260.43 o 
   4   0   0       73.45       71.25     10.21 o 
   5   0   0        2.59       12.86      7.46 o 
   6   0   0       18.69       37.68     10.76 o 
   7   0   0     1550.46     1571.17     58.44 o 
   8   0   0      107.20      128.44     18.41 o 
   9   0   0     2299.57     2250.48     81.56 o 
  10   0   0      484.80      559.98     41.33 o 
  11   0   0       12.87       13.36     14.61 o 
  12   0   0       41.59       87.21     21.36 o 
   1   1   0       49.55       58.35      2.40 o 
   2   1   0     3555.73     3754.04     50.69 o 
   3   1   0      179.25      192.21      7.64 o 
   4   1   0      696.95      727.17     20.80 o 
   5   1   0      386.10      312.06     17.04 o 
   6   1   0        4.99        2.65      5.16 o 
   7   1   0      224.94      223.19     20.89 o 
   8   1   0      642.88      656.84     28.09 o 
   9   1   0      877.54      843.04     33.80 o 
  10   1   0        1.80       12.06     14.13 o 
  11   1   0       44.82       54.15     12.71 o 
  12   1   0       75.32       81.25     15.30 o 
   0   2   0     6692.40     7297.02    113.30 o 
   1   2   0      631.20      641.34     10.28 o 
   2   2   0     1873.38     1898.19     22.24 o 
   3   2   0     1288.96     1277.95     17.42 o 
   4   2   0     3251.74     3402.54     35.53 o 
   5   2   0      345.93      344.03     14.09 o 
   6   2   0      557.95      560.64     18.46 o 
   7   2   0      208.02      207.35     12.42 o 
   8   2   0        0.97        9.77      5.29 o 
   9   2   0      203.85      246.09     19.78 o 
  10   2   0      170.65      179.53     15.24 o 
  11   2   0       90.83      111.35     13.25 o 
  12   2   0       16.21       44.21     11.07 o 
   1   3   0     5648.26     6158.13     48.83 o 
   2   3   0       52.82       34.27      3.24 o 
   3   3   0     1986.45     2109.89     27.45 o 
   4   3   0    13754.33    15553.55    116.77 o 
   5   3   0     2133.89     2255.01     30.01 o 
   6   3   0      249.96      203.81     10.05 o 
   7   3   0      513.53      525.25     19.45 o 
   8   3   0       94.41       97.56      9.74 o 
   9   3   0       42.59       49.83      8.39 o 
  10   3   0      182.17      174.91     14.60 o 
  11   3   0        0.33       16.99      8.83 o 
  12   3   0       12.80       31.36     24.49 o 
   0   4   0        9.70        8.26      3.58 o 
   1   4   0        4.73        7.40      2.79 o 
   2   4   0      369.03      362.84     10.27 o 
   3   4   0      661.02      667.43     14.89 o 
   4   4   0       71.04       63.14      5.32 o 
   5   4   0       34.64       44.29      4.74 o 
   6   4   0      127.10      120.07      7.35 o 
   7   4   0      169.22      165.90     10.30 o 
   8   4   0       26.37       26.64      7.11 o 
   9   4   0       26.70       38.80      7.69 o 
  10   4   0        7.02       11.60      7.68 o 
  11   4   0        9.76       10.02     10.26 o 
   1   5   0      880.62      855.06     17.55 o 
   2   5   0      215.55      213.90      8.81 o 
   3   5   0      160.62      153.71      7.79 o 
   4   5   0      517.67      553.60     15.25 o 
   5   5   0       19.97       22.25      4.18 o 
   6   5   0       15.40       16.87      4.70 o 
   7   5   0       71.92       61.86      6.50 o 
   8   5   0        2.26        9.12      5.83 o 
   9   5   0        3.12        2.52     12.81 o 
  10   5   0        5.34        6.41     11.96 o 
  11   5   0        0.01       14.17     13.88 o 
   0   6   0      393.21      452.70     20.54 o 
   1   6   0       22.31       18.22      4.07 o 
   2   6   0      166.37      141.31      8.07 o 
   3   6   0      400.05      368.27     15.25 o 
   4   6   0      274.04      271.77     11.38 o 
   5   6   0      593.86      560.95     20.45 o 
   6   6   0      347.37      348.12     13.17 o 
   7   6   0        0.59        5.44      6.00 o 
   8   6   0       53.37       35.62      9.31 o 
   9   6   0        1.71       13.93     10.87 o 
  10   6   0       14.45       -3.45     11.49 o 
   1   7   0      404.22      385.45     16.31 o 
   2   7   0      412.17      375.79     13.84 o 
   3   7   0      150.94      130.05     12.78 o 
   4   7   0       16.54       18.03      5.65 o 
   5   7   0       71.71       80.62      8.36 o 
   6   7   0       95.13       84.48      9.30 o 
   7   7   0       38.30       46.93      8.47 o 
   8   7   0       50.54       52.86      9.21 o 
   9   7   0        5.73        0.19     12.88 o 
   0   8   0      113.94      113.12     11.78 o 
   1   8   0        2.61       14.12      4.95 o 
   2   8   0      150.26      152.11     13.45 o 
   3   8   0       88.54       79.91      9.26 o 
   4   8   0       86.19       71.23     10.99 o 
   5   8   0      183.61      200.33     13.09 o 
   6   8   0       55.44       64.20      8.94 o 
   7   8   0        3.66       18.31      7.65 o 
   8   8   0        0.21        5.24      7.43 o 
   1   9   0       86.62       93.86     11.42 o 
   2   9   0       72.42       77.90     13.68 o 
   3   9   0       31.93       35.56      8.45 o 
   4   9   0      278.51      259.14     17.14 o 
   5   9   0        5.26       23.39      7.33 o 
   6   9   0        0.03        5.31     11.03 o 
   7   9   0        0.13       13.46      8.43 o 
   0  10   0       49.75       50.48     16.01 o 
   1  10   0       15.38       15.81      9.79 o 
   2  10   0       57.11       79.37     10.80 o 
   3  10   0      103.74      108.76     12.89 o 
   4  10   0       10.38        7.44     10.18 o 
   5  10   0        1.17       21.40     10.61 o 
   1  11   0      110.44      116.72     17.65 o 
   2  11   0        5.85       16.00     11.99 o 
 -13   1   1        0.39       -3.58     11.83 o 
 -12   1   1        1.71       14.61     10.48 o 
 -11   1   1       15.98       24.65      9.95 o 
 -10   1   1      361.77      312.68     30.00 o 
  -9   1   1       12.75       17.13      8.23 o 
  -8   1   1      378.86      361.19     25.27 o 
  -7   1   1       21.57       28.33      7.53 o 
  -6   1   1        1.84        0.72      5.65 o 
  -5   1   1       76.46       79.36      6.65 o 
  -4   1   1     1725.11     1653.94     26.63 o 
  -3   1   1      924.91      884.26     18.89 o 
  -2   1   1     2648.98     2703.82     26.16 o 
  -1   1   1      131.45      146.70      4.39 o 
   0   1   1     4086.58     4233.59     81.86 o 
   1   1   1      938.32      882.08     10.69 o 
   2   1   1     2235.34     2206.66     28.41 o 
   3   1   1        9.52        7.30      5.13 o 
   4   1   1     1782.94     1813.49     36.83 o 
   5   1   1      780.53      768.51     31.87 o 
   6   1   1        7.76        1.51      5.75 o 
   7   1   1        8.75        0.01     11.21 o 
   8   1   1       18.79       20.47      9.78 o 
   9   1   1      354.03      334.33     27.84 o 
  10   1   1        6.67       14.57     12.23 o 
  11   1   1        3.73       -1.93     10.78 o 
  12   1   1       88.63       83.44     19.64 o 
 -12   2   1       24.69       32.73     10.82 o 
 -11   2   1       29.31       33.33     12.43 o 
 -10   2   1      274.86      266.96     16.79 o 
  -9   2   1       87.63       77.88      9.45 o 
  -8   2   1       57.45       62.03      8.22 o 
  -7   2   1       36.72       42.87      6.49 o 
  -6   2   1        1.14        8.80      4.08 o 
  -5   2   1       63.59       65.51      5.69 o 
  -4   2   1       65.96       73.12      4.72 o 
  -3   2   1       42.45       45.55      3.34 o 
  -2   2   1     3478.62     3741.27     35.40 o 
  -1   2   1      355.71      264.89      9.13 o 
   0   2   1     4726.17     4930.96     42.76 o 
   1   2   1      485.64      504.71      7.95 o 
   2   2   1     3916.80     4136.60     36.67 o 
   3   2   1      197.19      193.69      6.58 o 
   4   2   1     1272.26     1372.73     43.71 o 
   5   2   1       27.13       31.29      5.20 o 
   6   2   1       18.58       16.44      5.13 o 
   7   2   1       10.97       16.47      6.67 o 
   8   2   1       47.90       54.59      9.58 o 
   9   2   1       27.67       30.91     10.38 o 
  10   2   1      649.40      633.94     27.05 o 
  11   2   1       72.04       68.92     11.20 o 
  12   2   1        6.08       10.26     11.67 o 
 -12   3   1        6.76       12.32     11.46 o 
 -11   3   1      124.26      106.97     12.40 o 
 -10   3   1      852.23      804.41     36.29 o 
  -9   3   1        6.00       10.65     13.48 o 
  -8   3   1        0.44       14.44      6.56 o 
  -7   3   1      448.22      419.61     14.82 o 
  -6   3   1       63.57       55.19      6.88 o 
  -5   3   1        0.02        6.52      3.05 o 
  -4   3   1     1575.01     1721.35     24.94 o 
  -3   3   1      200.32      151.85      6.23 o 
  -2   3   1     7112.76     7506.12     65.48 o 
  -1   3   1       19.71       17.99      2.47 o 
   0   3   1     2248.11     2335.06     26.50 o 
   1   3   1      806.10      888.52     12.26 o 
   2   3   1     1378.36     1450.10     20.92 o 
   3   3   1       16.71       11.38      2.90 o 
   4   3   1      169.67      195.51      7.87 o 
   5   3   1       34.96       41.90      4.52 o 
   6   3   1      229.06      209.27     13.67 o 
   7   3   1        1.41        2.30      5.21 o 
   8   3   1       19.10       29.84      7.16 o 
   9   3   1      234.04      224.02     15.47 o 
  10   3   1       80.59       88.57     11.62 o 
  11   3   1       67.36       84.24     12.37 o 
 -12   4   1       23.75       27.62     13.83 o 
 -11   4   1      136.26      120.68     17.78 o 
 -10   4   1       16.71        6.11      9.06 o 
  -9   4   1       42.37       50.09     11.06 o 
  -8   4   1       57.27       61.41      7.00 o 
  -7   4   1       18.16       19.95      5.24 o 
  -6   4   1      936.49      940.18     19.45 o 
  -5   4   1        7.00       15.77      3.88 o 
  -4   4   1       82.27       80.06      5.58 o 
  -3   4   1      147.50      138.99      6.52 o 
  -2   4   1       60.12       57.87      4.26 o 
  -1   4   1        0.92        1.90      2.32 o 
   0   4   1      128.99      119.72      5.90 o 
   1   4   1       40.17       37.44      3.00 o 
   2   4   1      675.93      646.28     11.29 o 
   3   4   1       70.13       68.82      5.10 o 
   4   4   1       97.00       92.87      5.95 o 
   5   4   1      776.49      785.54     17.55 o 
   6   4   1       52.34       59.64      5.76 o 
   7   4   1        7.87       11.81      5.67 o 
   8   4   1       68.77       80.92      9.63 o 
   9   4   1        1.62        1.16      6.99 o 
  10   4   1       52.70       60.33     14.24 o 
  11   4   1       18.54       13.26     15.36 o 
 -11   5   1       37.84       39.65     13.58 o 
 -10   5   1        6.40        0.89     10.80 o 
  -9   5   1       92.07       83.59     11.67 o 
  -8   5   1       31.56       45.70      9.16 o 
  -7   5   1        7.46        8.72      4.64 o 
  -6   5   1        0.84        6.59      4.21 o 
  -5   5   1        1.96        7.21      3.83 o 
  -4   5   1       94.08       98.74      6.44 o 
  -3   5   1      206.41      203.59      8.58 o 
  -2   5   1      434.29      442.48     12.23 o 
  -1   5   1      101.44      102.81      6.19 o 
   0   5   1      421.82      479.44     12.85 o 
   1   5   1      148.87      150.72      5.94 o 
   2   5   1      533.88      518.26     10.46 o 
   3   5   1        5.55        5.36      3.75 o 
   4   5   1       37.62       38.18      5.94 o 
   5   5   1        4.72        0.68      3.51 o 
   6   5   1      147.35      150.28      8.76 o 
   7   5   1       25.45       24.57      5.86 o 
   8   5   1      109.00       92.28     10.37 o 
   9   5   1        3.32        6.54     10.40 o 
  10   5   1       33.90       37.74     13.53 o 
  11   5   1       11.97       19.45     14.16 o 
 -11   6   1        0.42        3.07     11.94 o 
 -10   6   1       13.62       23.91     13.39 o 
  -9   6   1       93.70      103.46     13.10 o 
  -8   6   1      142.79      156.39     12.09 o 
  -7   6   1       19.43       19.61      6.60 o 
  -6   6   1     1300.90     1250.69     34.53 o 
  -5   6   1       49.09       57.09      6.24 o 
  -4   6   1       41.76       57.93      5.70 o 
  -3   6   1      567.75      527.74     15.05 o 
  -2   6   1       65.43       63.32      5.57 o 
  -1   6   1       55.01       57.20      5.51 o 
   0   6   1      265.17      242.23     10.08 o 
   1   6   1       32.12       33.46      3.71 o 
   2   6   1      120.21      134.40      8.38 o 
   3   6   1       50.69       47.18      5.56 o 
   4   6   1       47.32       58.91      7.06 o 
   5   6   1      157.66      148.83      8.84 o 
   6   6   1       38.83       37.46      5.94 o 
   7   6   1        2.36        8.14      7.80 o 
   8   6   1        3.22       11.98      9.49 o 
   9   6   1        0.74        5.23     10.41 o 
  10   6   1        0.12        4.24     27.54 o 
 -10   7   1        0.67        2.55     11.46 o 
  -9   7   1       13.43       23.03     11.15 o 
  -8   7   1        0.76        4.95      6.43 o 
  -7   7   1       10.86       15.07      6.87 o 
  -6   7   1      145.08      163.32     16.59 o 
  -5   7   1       17.56       23.13      9.02 o 
  -4   7   1        0.44        1.37      5.28 o 
  -3   7   1       10.55       21.80      4.93 o 
  -2   7   1      163.13      164.31      9.22 o 
  -1   7   1       42.05       40.08      5.69 o 
   0   7   1       68.11       65.77      6.56 o 
   1   7   1        0.15        4.32      4.41 o 
   2   7   1      135.75      137.63      8.77 o 
   3   7   1        0.02        8.56      4.75 o 
   4   7   1      263.87      276.20     11.53 o 
   5   7   1        3.86        9.59      5.50 o 
   6   7   1       58.86       50.76      7.75 o 
   7   7   1       29.45       33.12     10.21 o 
   8   7   1        0.10       -2.12      8.42 o 
   9   7   1        2.79        5.26     11.56 o 
  -9   8   1        0.24        6.69      7.58 o 
  -8   8   1        5.76       15.61      7.18 o 
  -7   8   1       16.92       31.01      8.29 o 
  -6   8   1      159.15      152.22     13.89 o 
  -5   8   1        3.05       -1.67      6.18 o 
  -4   8   1      320.99      320.40     18.72 o 
  -3   8   1       39.00       33.81      7.40 o 
  -2   8   1       45.89       49.76      6.35 o 
  -1   8   1        4.16       18.45      5.11 o 
   0   8   1       49.29       54.68      6.83 o 
   1   8   1      188.60      194.31     11.24 o 
   2   8   1       16.52       23.72      5.70 o 
   3   8   1      279.17      245.56     12.59 o 
   4   8   1      119.97      163.94     11.36 o 
   5   8   1      113.65      123.16     10.69 o 
   6   8   1        0.82        8.08      7.19 o 
   7   8   1        1.42        6.78      6.88 o 
   8   8   1       47.53       30.65     10.51 o 
  -7   9   1       34.24       40.76      8.88 o 
  -6   9   1       12.05       17.89      9.10 o 
  -5   9   1      160.73      163.97     14.45 o 
  -4   9   1       39.08       58.56     10.07 o 
  -3   9   1       29.10       34.83     10.65 o 
  -2   9   1      103.44      110.37     11.55 o 
  -1   9   1       42.87       52.19      8.31 o 
   0   9   1        0.34        9.59      5.49 o 
   1   9   1        4.22       12.52      5.80 o 
   2   9   1        2.78        6.47      6.18 o 
   3   9   1        5.57        5.50      9.03 o 
   4   9   1       33.51       66.39     15.15 o 
   5   9   1        4.33       19.81      7.61 o 
   6   9   1       21.15       21.53      8.52 o 
   7   9   1        2.54       22.84      8.00 o 
  -6  10   1       20.46       46.34     10.66 o 
  -5  10   1       56.58       54.01     10.56 o 
  -4  10   1        0.66       -1.27      7.50 o 
  -3  10   1       12.27       35.71     13.12 o 
  -2  10   1       88.69      107.03     17.23 o 
  -1  10   1        7.96       28.50     10.32 o 
   0  10   1       14.14       29.43     10.12 o 
   1  10   1        1.13       21.43     10.52 o 
   2  10   1       58.06       79.59     13.19 o 
   3  10   1        7.57       23.81      7.60 o 
   4  10   1        4.21       13.62      6.93 o 
   5  10   1        0.35       17.56      9.49 o 
  -2  11   1        0.91       13.42     11.15 o 
  -1  11   1      114.32      128.14     18.61 o 
   0  11   1       15.00       45.88     13.42 o 
   1  11   1        7.97       28.86     12.33 o 
   2  11   1       16.02       39.01     11.93 o 
 -13   0   2        8.68       -2.35     16.91 o 
 -12   0   2      125.78      124.03     22.92 o 
 -11   0   2        0.49       10.41     11.56 o 
 -10   0   2        3.93        9.76     11.31 o 
  -9   0   2       55.46       44.23     13.86 o 
  -8   0   2        7.91       23.47     10.56 o 
  -7   0   2        4.23       15.71      9.06 o 
  -6   0   2     6486.83     7277.75    141.45 o 
  -5   0   2       22.92       40.29      5.65 o 
  -4   0   2     2768.29     2966.14     45.73 o 
  -3   0   2        0.46        1.90      2.20 o 
  -2   0   2      261.96        0.05      1.55 o 
   0   0   2     4466.97     4689.64    106.45 o 
   1   0   2      247.60      254.44      8.77 o 
   2   0   2     7889.83     7947.20    135.19 o 
   3   0   2       71.27       58.49      9.21 o 
   4   0   2       11.43       12.36      6.50 o 
   5   0   2      969.17      931.53     40.58 o 
   6   0   2      303.11      294.55     24.42 o 
   7   0   2       20.27       31.17     12.26 o 
   8   0   2     2828.15     2916.18     94.71 o 
   9   0   2      227.95      270.83     29.57 o 
  10   0   2       46.05       54.54     18.01 o 
  11   0   2        0.34       13.26     14.91 o 
  12   0   2      150.30      161.51     29.57 o 
 -13   1   2        2.50        0.86     12.66 o 
 -12   1   2      116.82      127.26     22.27 o 
 -11   1   2       98.66      110.37     24.24 o 
 -10   1   2      108.81       96.63     12.90 o 
  -9   1   2      190.37      192.84     15.63 o 
  -8   1   2      133.86      125.86     12.28 o 
  -7   1   2       17.88       31.63      7.22 o 
  -6   1   2     8038.98     9156.35     98.39 o 
  -5   1   2        6.63        7.80      4.14 o 
  -4   1   2      315.24      302.15     11.39 o 
  -3   1   2     1413.11     1353.21     19.84 o 
  -2   1   2        2.97        0.30      1.91 o 
  -1   1   2      825.82      780.13     13.25 o 
   0   1   2     8197.19     8381.83     73.91 o 
   1   1   2     2033.83     2132.08     26.40 o 
   2   1   2      482.64      446.06     11.46 o 
   3   1   2     5436.99     5814.92    129.29 o 
   4   1   2      485.82      366.72     16.17 o 
   5   1   2       12.78       25.08      7.10 o 
   6   1   2      210.52      208.24     14.75 o 
   7   1   2      268.32      276.02     18.28 o 
   8   1   2      794.60      795.01     32.93 o 
   9   1   2       61.24       57.90     11.60 o 
  10   1   2       13.80       18.30      9.71 o 
  11   1   2       36.95       36.19     12.42 o 
 -13   2   2        8.10        6.72     15.99 o 
 -12   2   2       94.45      113.92     13.68 o 
 -11   2   2      124.90      134.04     13.22 o 
 -10   2   2      102.69      112.70     11.75 o 
  -9   2   2      255.74      273.06     21.42 o 
  -8   2   2       11.21        8.99      4.66 o 
  -7   2   2      335.27      320.52     12.55 o 
  -6   2   2      241.34      208.09      9.79 o 
  -5   2   2      586.43      558.74     15.09 o 
  -4   2   2      281.73      265.36      8.04 o 
  -3   2   2     1087.55     1224.36     16.50 o 
  -2   2   2    45847.64    48490.07    749.83 o 
   0   2   2       65.08       47.09      3.71 o 
   1   2   2     4420.53     4707.95     39.05 o 
   2   2   2      201.62      175.92      5.64 o 
   3   2   2      162.11      156.33      7.02 o 
   4   2   2     2665.63     2974.30     60.20 o 
   5   2   2     1234.22     1194.80     27.29 o 
   6   2   2       90.99       76.39     11.78 o 
   7   2   2      234.46      246.92     17.58 o 
   8   2   2      271.61      265.02     19.08 o 
   9   2   2        0.24        6.49      9.07 o 
  10   2   2       86.36       87.41     11.98 o 
  11   2   2        0.17        2.25     12.09 o 
 -12   3   2        6.47        2.77     10.14 o 
 -11   3   2      259.22      266.17     23.28 o 
 -10   3   2        3.80       23.37      7.05 o 
  -9   3   2       10.05        8.60      4.86 o 
  -8   3   2       10.31        7.17      4.64 o 
  -7   3   2       15.03       18.99      6.02 o 
  -6   3   2      100.53       65.12      7.11 o 
  -5   3   2       40.33       43.92      4.32 o 
  -4   3   2       49.42       80.11      4.85 o 
  -3   3   2      578.92      553.74     17.17 o 
  -2   3   2     1222.07     1251.25     17.05 o 
  -1   3   2       23.90       15.40      2.33 o 
   0   3   2      772.66      715.23     11.22 o 
   1   3   2      104.90      104.72      4.01 o 
   2   3   2       35.96       29.11      2.78 o 
   3   3   2      428.89      383.83     11.80 o 
   4   3   2      155.21      183.39      8.67 o 
   5   3   2      369.00      351.44     13.01 o 
   6   3   2      235.23      237.36     13.21 o 
   7   3   2       73.69       60.58      8.06 o 
   8   3   2       41.23       53.92      8.09 o 
   9   3   2        1.06        5.86      6.91 o 
  10   3   2      410.04      423.26     30.81 o 
  11   3   2       21.54       33.56     11.89 o 
 -12   4   2       83.38      104.79     17.28 o 
 -11   4   2       19.45       25.95     11.98 o 
 -10   4   2        4.72       -4.45     15.96 o 
  -9   4   2        5.77       20.77      7.59 o 
  -8   4   2      118.95      125.98      9.16 o 
  -7   4   2      112.21      129.54     13.14 o 
  -6   4   2      133.91      136.79      7.90 o 
  -5   4   2      276.03      255.08      9.47 o 
  -4   4   2      874.33      943.27     17.36 o 
  -3   4   2      137.62      157.05      8.74 o 
  -2   4   2      154.32      145.14      6.05 o 
  -1   4   2      940.48      966.37     16.69 o 
   0   4   2      115.61      113.30      5.78 o 
   1   4   2       44.36       44.98      3.45 o 
   2   4   2      754.62      742.44     12.38 o 
   3   4   2      299.86      269.13     13.58 o 
   4   4   2       21.93       30.34      4.19 o 
   5   4   2        7.42        5.13      3.61 o 
   6   4   2       55.74       43.51      6.45 o 
   7   4   2       13.65       10.43      6.10 o 
   8   4   2       57.41       63.85      8.95 o 
   9   4   2       55.93       57.09     10.12 o 
  10   4   2        0.03        3.24      8.12 o 
  11   4   2       21.89       49.45     14.34 o 
 -12   5   2       88.06       92.08     19.69 o 
 -11   5   2        0.63       13.05     12.10 o 
 -10   5   2       39.71       37.95     12.48 o 
  -9   5   2      170.17      179.87     16.52 o 
  -8   5   2       20.42       20.55      7.46 o 
  -7   5   2      356.74      311.30     14.78 o 
  -6   5   2      163.32      160.84      8.61 o 
  -5   5   2      139.88      139.51     12.27 o 
  -4   5   2        0.65        5.76      3.07 o 
  -3   5   2     1833.43     1867.95     27.11 o 
  -2   5   2      319.03      324.24     10.24 o 
  -1   5   2     1603.85     1573.33     24.53 o 
   0   5   2     3551.03     3725.67     43.15 o 
   1   5   2     1340.01     1417.09     20.05 o 
   2   5   2     1705.68     1707.46     21.20 o 
   3   5   2      318.49      287.99     10.28 o 
   4   5   2      144.52      133.42      7.36 o 
   5   5   2      144.03      147.45      8.30 o 
   6   5   2      202.13      198.94     11.36 o 
   7   5   2       17.33       27.77     10.32 o 
   8   5   2      312.98      256.18     21.11 o 
   9   5   2       20.07       20.77      8.03 o 
  10   5   2      144.65      170.51     21.11 o 
 -11   6   2       39.60       47.19     15.20 o 
 -10   6   2        4.79       10.55      9.19 o 
  -9   6   2        0.00       -2.15      8.73 o 
  -8   6   2      134.07      145.72     12.39 o 
  -7   6   2        2.24        8.18      8.45 o 
  -6   6   2       41.19       46.59      8.24 o 
  -5   6   2       32.80       27.77      5.93 o 
  -4   6   2       60.21       59.63      5.40 o 
  -3   6   2      214.74      209.48     15.02 o 
  -2   6   2      226.46      210.04      9.31 o 
  -1   6   2        2.15        9.17      3.89 o 
   0   6   2      905.20      888.46     19.62 o 
   1   6   2      710.96      712.92     17.13 o 
   2   6   2        1.43        7.08      3.86 o 
   3   6   2        2.72        2.25      3.74 o 
   4   6   2      265.18      269.27     12.30 o 
   5   6   2        0.57        1.66      4.14 o 
   6   6   2      128.95      156.77     10.53 o 
   7   6   2       31.70       37.33      6.80 o 
   8   6   2       73.80       78.31     13.83 o 
   9   6   2      171.24      171.81     19.51 o 
  10   6   2        3.04       19.64     11.74 o 
 -10   7   2       29.37       19.88     14.30 o 
  -9   7   2        1.89       13.27      9.79 o 
  -8   7   2       69.13       77.03     13.06 o 
  -7   7   2       60.02       62.96     11.65 o 
  -6   7   2        6.23       11.58      7.95 o 
  -5   7   2      291.26      282.67     18.96 o 
  -4   7   2       31.10       30.68      7.09 o 
  -3   7   2      191.48      177.49     12.12 o 
  -2   7   2      374.45      360.09     13.15 o 
  -1   7   2       54.89       54.25      6.04 o 
   0   7   2       29.53       44.94      5.04 o 
   1   7   2      258.80      266.65     14.21 o 
   2   7   2       12.84       18.43      5.65 o 
   3   7   2      277.47      293.86     11.73 o 
   4   7   2      166.85      188.92      9.91 o 
   5   7   2      147.22      143.80      9.09 o 
   6   7   2        0.64       15.49      7.87 o 
   7   7   2      139.02      156.71     18.62 o 
   8   7   2        1.27        7.60     11.04 o 
   9   7   2        2.84       -4.31     15.41 o 
  -9   8   2       14.65       10.45     12.62 o 
  -8   8   2      130.97      115.80     11.88 o 
  -7   8   2      102.05      128.76     19.29 o 
  -6   8   2      104.90      104.72     11.66 o 
  -5   8   2      405.60      444.64     21.31 o 
  -4   8   2     1037.51     1031.47     31.57 o 
  -3   8   2        2.65        3.08      5.37 o 
  -2   8   2       53.92       60.02      8.96 o 
  -1   8   2       35.27       46.15      6.71 o 
   0   8   2       51.88       43.40      6.50 o 
   1   8   2      242.67      256.23     12.59 o 
   2   8   2       22.78       22.46      6.58 o 
   3   8   2        1.84        8.43      4.71 o 
   4   8   2     1047.68     1061.95     28.36 o 
   5   8   2       40.99       56.25      8.05 o 
   6   8   2      278.84      295.64     16.35 o 
   7   8   2       63.78       56.37     10.64 o 
   8   8   2        1.14       -2.31      8.57 o 
  -8   9   2       14.90       15.89     13.98 o 
  -7   9   2        0.00       14.04     12.28 o 
  -6   9   2       63.55       72.09     14.24 o 
  -5   9   2        1.10        4.14      7.05 o 
  -4   9   2        1.63       -0.17      6.18 o 
  -3   9   2      391.72      392.70     20.08 o 
  -2   9   2       85.70       93.46     10.46 o 
  -1   9   2       14.73       18.02      8.22 o 
   0   9   2        4.39       14.26      6.91 o 
   1   9   2      161.21      166.79     10.94 o 
   2   9   2        3.08       10.38     13.09 o 
   3   9   2       65.67       79.30      9.17 o 
   4   9   2      451.36      478.08     20.00 o 
   5   9   2       49.09       65.09      8.88 o 
   6   9   2        0.11       12.12      7.35 o 
  -6  10   2        0.65       10.61      8.70 o 
  -5  10   2       42.64       41.82      9.44 o 
  -4  10   2       14.46       28.14      8.71 o 
  -3  10   2       15.59       32.56      8.73 o 
  -2  10   2       15.24       13.30      7.63 o 
  -1  10   2        9.16        2.42      7.21 o 
   0  10   2      108.40      117.77     12.25 o 
   1  10   2        1.54        9.57      9.76 o 
   2  10   2       93.90      113.35     10.46 o 
   3  10   2       31.29       39.66      7.91 o 
   4  10   2      116.97      123.83     11.46 o 
   5  10   2        2.80        3.28     10.51 o 
  -2  11   2        0.01        7.99      9.88 o 
  -1  11   2        6.20       17.81     22.19 o 
   0  11   2      141.12      168.10     27.07 o 
   1  11   2       31.50       31.56     11.16 o 
 -13   1   3        1.32       23.83     10.90 o 
 -12   1   3       48.23       39.52     11.80 o 
 -11   1   3       88.69       92.22     14.51 o 
 -10   1   3      221.44      230.83     17.72 o 
  -9   1   3       61.39       62.44      9.90 o 
  -8   1   3        1.51        0.94      4.90 o 
  -7   1   3       93.62       86.97     10.15 o 
  -6   1   3     6612.58     7344.84     81.88 o 
  -5   1   3      565.14      532.75     16.75 o 
  -4   1   3        3.91        5.75      2.30 o 
  -3   1   3     1023.49     1011.58     15.68 o 
  -2   1   3     3984.25     4127.81     32.64 o 
  -1   1   3     1027.84      975.12      9.72 o 
   0   1   3     9423.90     9865.21     76.84 o 
   1   1   3        4.98        3.89      2.00 o 
   2   1   3     1043.13     1053.80     17.05 o 
   3   1   3      323.23      377.22     15.53 o 
   4   1   3      550.44      560.69     21.10 o 
   5   1   3        2.12       12.06      5.81 o 
   6   1   3       55.96       51.67      8.93 o 
   7   1   3      168.92      157.50     14.91 o 
   8   1   3       13.23       22.22      9.31 o 
   9   1   3      146.48      143.51     16.67 o 
  10   1   3       89.42      108.06     16.13 o 
  11   1   3        2.61       10.81     11.82 o 
 -13   2   3        6.09        2.24     11.35 o 
 -12   2   3       12.77        5.01      8.13 o 
 -11   2   3      250.37      263.02     17.30 o 
 -10   2   3      265.82      277.63     16.52 o 
  -9   2   3      128.61      116.31      9.47 o 
  -8   2   3      142.58      132.79      9.10 o 
  -7   2   3        5.39        3.96      4.67 o 
  -6   2   3       14.24       14.41      7.22 o 
  -5   2   3       14.00       11.21      3.27 o 
  -4   2   3      842.21      803.66     13.67 o 
  -3   2   3       11.93        8.42      2.79 o 
  -2   2   3    46481.15    48712.41    839.04 o 
  -1   2   3       25.91       27.96      2.53 o 
   0   2   3       37.46       27.54      2.54 o 
   1   2   3     1197.00     1124.12     20.22 o 
   2   2   3     1124.16     1132.70     18.29 o 
   3   2   3      142.42      153.99      7.61 o 
   4   2   3       62.69       68.54      6.50 o 
   5   2   3        3.05       -5.39      5.85 o 
   6   2   3       11.15       16.61      7.04 o 
   7   2   3      462.14      383.95     22.37 o 
   8   2   3      517.83      501.28     28.24 o 
   9   2   3       86.47      101.64     14.30 o 
  10   2   3        1.80       -0.21      9.40 o 
  11   2   3        6.92       24.64     10.31 o 
 -13   3   3        0.67       16.29     12.49 o 
 -12   3   3       56.96       46.99     13.42 o 
 -11   3   3       21.62       45.07     12.46 o 
 -10   3   3       10.93       10.56      5.59 o 
  -9   3   3        7.85       13.81      5.47 o 
  -8   3   3       31.54       23.37      5.86 o 
  -7   3   3       72.32       82.50      8.66 o 
  -6   3   3        7.85        6.92      3.65 o 
  -5   3   3       11.71       21.08      3.37 o 
  -4   3   3     1856.89     1933.33     32.33 o 
  -3   3   3      859.36      811.87     13.41 o 
  -2   3   3     1445.33     1569.22     22.93 o 
  -1   3   3       40.13       40.23      3.21 o 
   0   3   3      779.54      812.94     12.61 o 
   1   3   3      797.99      793.85     21.93 o 
   2   3   3     1089.08     1013.73     17.80 o 
   3   3   3      778.90      802.45     17.46 o 
   4   3   3      300.35      319.37     11.80 o 
   5   3   3      945.68      837.10     21.10 o 
   6   3   3       51.88       58.43      7.68 o 
   7   3   3        5.43       15.80      5.92 o 
   8   3   3       45.39       33.15      7.78 o 
   9   3   3        0.24        7.20     11.39 o 
  10   3   3       94.62       89.72     12.83 o 
  11   3   3       14.34       11.62     10.00 o 
 -12   4   3      147.01      142.15     19.76 o 
 -11   4   3        0.29        8.87      9.71 o 
 -10   4   3      312.33      249.16     17.87 o 
  -9   4   3        4.53        4.89     10.76 o 
  -8   4   3      104.13       84.83      7.73 o 
  -7   4   3      397.27      394.53     19.39 o 
  -6   4   3        0.08        4.52      3.73 o 
  -5   4   3        9.17       17.86      3.67 o 
  -4   4   3     1592.98     1571.69     22.15 o 
  -3   4   3      187.97      166.71      6.08 o 
  -2   4   3      397.45      434.22     10.33 o 
  -1   4   3       31.34       41.34      3.83 o 
   0   4   3       28.96       33.46      3.23 o 
   1   4   3        0.21        4.22      2.21 o 
   2   4   3      591.36      599.44     11.58 o 
   3   4   3        0.27        1.48      3.08 o 
   4   4   3      348.08      313.39     12.22 o 
   5   4   3       90.58       96.68      7.88 o 
   6   4   3       27.52       25.51      6.15 o 
   7   4   3      180.82      178.15     14.75 o 
   8   4   3       97.05       83.10     10.50 o 
   9   4   3       46.63       45.53     10.09 o 
  10   4   3       71.63       53.27     11.84 o 
 -12   5   3       30.42       41.14     14.27 o 
 -11   5   3        1.20       -4.46      8.62 o 
 -10   5   3       12.67       21.76      8.61 o 
  -9   5   3       24.09       29.84      8.10 o 
  -8   5   3      108.88       95.70     10.69 o 
  -7   5   3      220.87      230.76     23.13 o 
  -6   5   3      271.24      300.22     15.24 o 
  -5   5   3       32.62       31.72      4.17 o 
  -4   5   3      337.31      319.85     14.60 o 
  -3   5   3        0.98        4.98      2.95 o 
  -2   5   3      275.00      259.05      9.09 o 
  -1   5   3      164.52      150.86      7.37 o 
   0   5   3      108.17      110.85      6.46 o 
   1   5   3        3.69        8.69      2.72 o 
   2   5   3      949.39      934.24     15.51 o 
   3   5   3        6.99       12.30      4.10 o 
   4   5   3      143.96      157.53      9.25 o 
   5   5   3       38.46       31.20      5.55 o 
   6   5   3        7.78       18.15      5.28 o 
   7   5   3       13.06       11.52      6.56 o 
   8   5   3      151.04      136.11     13.11 o 
   9   5   3        9.10        6.34      8.90 o 
  10   5   3        3.67       43.63     13.50 o 
 -11   6   3       12.37       25.17     10.92 o 
 -10   6   3       11.11       21.56      9.93 o 
  -9   6   3        0.02       12.30      8.83 o 
  -8   6   3      127.48      116.19     16.26 o 
  -7   6   3      399.17      362.79     18.74 o 
  -6   6   3      971.75      902.69     28.35 o 
  -5   6   3       66.23       77.22      8.76 o 
  -4   6   3       21.17       23.86      5.86 o 
  -3   6   3      264.34      248.81      9.59 o 
  -2   6   3        9.36        7.19      3.76 o 
  -1   6   3       65.82       60.92      5.85 o 
   0   6   3      927.47      922.02     17.34 o 
   1   6   3       84.80       99.85      7.07 o 
   2   6   3       12.82       16.04      3.65 o 
   3   6   3       60.01       56.65      5.92 o 
   4   6   3        0.84        8.28      4.28 o 
   5   6   3        0.62        2.01      5.02 o 
   6   6   3       57.70       53.50      7.35 o 
   7   6   3        0.13        1.13      6.07 o 
   8   6   3        1.62       14.17     10.52 o 
   9   6   3       67.59       90.69     16.73 o 
 -10   7   3       39.67       53.78     12.29 o 
  -9   7   3       18.68       23.74     10.19 o 
  -8   7   3        1.26       11.15      9.25 o 
  -7   7   3       51.02       41.03      9.44 o 
  -6   7   3      575.27      504.02     22.11 o 
  -5   7   3        0.23        0.57      6.05 o 
  -4   7   3      279.05      243.80     19.02 o 
  -3   7   3        1.82        8.16      4.52 o 
  -2   7   3        0.82        2.69      4.02 o 
  -1   7   3        0.02        1.68      4.14 o 
   0   7   3      225.98      202.43      8.72 o 
   1   7   3       12.11       18.62      4.36 o 
   2   7   3      560.80      542.85     35.71 o 
   3   7   3       31.02       28.94      5.04 o 
   4   7   3       36.45       36.39      6.17 o 
   5   7   3       20.59       15.53      6.46 o 
   6   7   3       16.00        4.76      8.06 o 
   7   7   3        0.87        4.38      8.31 o 
   8   7   3        4.27        4.73     19.81 o 
  -9   8   3        6.55       19.61      7.85 o 
  -8   8   3       25.69       27.55     10.01 o 
  -7   8   3        0.01        2.38      7.13 o 
  -6   8   3       93.71      100.62     11.53 o 
  -5   8   3       24.86       18.65      7.52 o 
  -4   8   3       82.13       87.88     10.07 o 
  -3   8   3        0.35        8.33      5.69 o 
  -2   8   3      190.76      175.80     12.80 o 
  -1   8   3       22.48       32.23      5.58 o 
   0   8   3        0.51        8.05      5.68 o 
   1   8   3        1.74        4.94      4.43 o 
   2   8   3       53.95       40.14     14.05 o 
   3   8   3      129.89      131.19      8.94 o 
   4   8   3       73.60       72.08      7.42 o 
   5   8   3       24.91       33.51      8.73 o 
   6   8   3       13.10       23.18     14.85 o 
   7   8   3        0.62       13.41      9.00 o 
  -8   9   3        0.16        9.77      8.49 o 
  -7   9   3       91.31       98.04     22.14 o 
  -6   9   3       11.64       28.15      8.86 o 
  -5   9   3        1.17        3.69      6.80 o 
  -4   9   3      110.80      102.23     11.49 o 
  -3   9   3      239.86      239.84     16.30 o 
  -2   9   3       16.10       24.31     15.31 o 
  -1   9   3       13.69       22.07      9.94 o 
   0   9   3        1.10        5.57      6.69 o 
   1   9   3        9.13       19.35      5.48 o 
   2   9   3       81.28      104.81     10.76 o 
   3   9   3      107.58      125.54     10.58 o 
   4   9   3       11.17       16.74      7.53 o 
   5   9   3       65.60       59.96     13.61 o 
   6   9   3       15.43       41.95      9.43 o 
  -6  10   3        2.52       22.15      8.94 o 
  -5  10   3       15.41       28.68      8.78 o 
  -4  10   3       11.65       18.11      7.74 o 
  -3  10   3       25.80       34.41      8.83 o 
  -2  10   3      135.64      119.48     12.84 o 
  -1  10   3       22.33       37.73      9.41 o 
   0  10   3        2.45        6.53      7.68 o 
   1  10   3        0.23       11.26      9.01 o 
   2  10   3       14.84       18.06     10.05 o 
   3  10   3        1.08        8.07      6.65 o 
   4  10   3        0.59        5.80      7.00 o 
  -2  11   3        6.83        6.01      8.40 o 
  -1  11   3       40.14       53.39     17.81 o 
   0  11   3        5.40       25.19     11.18 o 
 -13   0   4       87.39       69.80     18.56 o 
 -12   0   4      110.73      118.88     20.56 o 
 -11   0   4      259.45      201.69     24.47 o 
 -10   0   4       45.29       50.83     14.11 o 
  -9   0   4      344.52      307.66     26.42 o 
  -8   0   4        8.05       20.21     10.01 o 
  -7   0   4      583.89      562.88     21.36 o 
  -6   0   4       74.43       57.60      8.23 o 
  -5   0   4     1392.52      458.96     20.71 o 
  -4   0   4     3903.55     3964.29     75.65 o 
  -3   0   4     9289.85     9635.05    152.00 o 
  -1   0   4    11531.59    12227.48    138.60 o 
   0   0   4     1287.82     1357.41     26.09 o 
   1   0   4     1755.76     1672.45     31.97 o 
   2   0   4     1483.10     1468.50     44.78 o 
   3   0   4      917.37      934.13     37.68 o 
   4   0   4      366.54      291.40     22.37 o 
   5   0   4       33.70       43.13     10.76 o 
   6   0   4      902.99      825.71     44.48 o 
   7   0   4       12.36        5.55      9.86 o 
   8   0   4     1009.95      904.31     53.44 o 
   9   0   4       49.51       52.19     17.26 o 
  10   0   4        0.05        2.05     15.01 o 
  11   0   4        5.55       24.07     18.66 o 
 -13   1   4        0.89       17.83     12.51 o 
 -12   1   4      229.53      199.44     27.07 o 
 -11   1   4       52.63       54.56     10.49 o 
 -10   1   4      119.42      123.02     13.91 o 
  -9   1   4      179.63      167.63     13.83 o 
  -8   1   4      523.70      502.17     18.15 o 
  -7   1   4     1095.98     1103.10     25.37 o 
  -6   1   4      240.14      288.03     10.58 o 
  -5   1   4        7.58       12.49      2.98 o 
  -4   1   4     2432.02     2510.40     31.96 o 
  -3   1   4     1256.02     1339.09     18.92 o 
  -2   1   4    16238.43    17406.96    133.65 o 
  -1   1   4     2843.11     3128.19     27.57 o 
   0   1   4     3134.25     3360.75     26.85 o 
   1   1   4      408.43      366.72      9.79 o 
   2   1   4      486.90      444.87     11.31 o 
   3   1   4     1278.98     1289.00     32.03 o 
   4   1   4       58.36       58.73      8.14 o 
   5   1   4      809.97      728.03     27.70 o 
   6   1   4      809.77      796.89     31.02 o 
   7   1   4     1930.56     1765.06     63.74 o 
   8   1   4     1631.45     1691.47     52.45 o 
   9   1   4        0.48       13.63      9.78 o 
  10   1   4      194.57      207.38     21.82 o 
  11   1   4        5.15        0.36     12.32 o 
 -13   2   4       12.25        1.24     10.38 o 
 -12   2   4        4.97       11.97     10.60 o 
 -11   2   4      128.83      129.49     12.23 o 
 -10   2   4        3.24       13.23      5.65 o 
  -9   2   4       62.50       77.12      8.68 o 
  -8   2   4       69.11       52.79      6.35 o 
  -7   2   4       20.12       17.17      9.46 o 
  -6   2   4       58.50       39.06      5.09 o 
  -5   2   4      719.47      771.13     16.53 o 
  -4   2   4      542.76      582.79     11.82 o 
  -3   2   4      341.58      296.14      7.91 o 
  -2   2   4     8332.66     9220.83     67.52 o 
  -1   2   4      844.71      911.99     11.04 o 
   0   2   4      678.86      636.47     10.44 o 
   1   2   4     1922.50     2018.23     25.12 o 
   2   2   4     1389.25     1431.82     44.18 o 
   3   2   4      134.56      196.03     10.04 o 
   4   2   4     2220.46     2298.34     39.67 o 
   5   2   4       98.40      109.06     11.58 o 
   6   2   4      720.48      658.67     28.18 o 
   7   2   4      593.70      608.43     28.66 o 
   8   2   4       18.52       21.08     12.96 o 
   9   2   4       26.14       30.47      9.15 o 
  10   2   4      229.75      262.70     19.33 o 
 -13   3   4        0.10        1.56     12.22 o 
 -12   3   4      114.21      106.09     17.11 o 
 -11   3   4      127.22      129.85     17.15 o 
 -10   3   4        5.98        9.26      6.87 o 
  -9   3   4        6.94       12.04      4.91 o 
  -8   3   4      261.21      260.21     12.86 o 
  -7   3   4      542.87      534.81     16.51 o 
  -6   3   4      109.33      131.50      7.34 o 
  -5   3   4     1326.92     1267.57     19.06 o 
  -4   3   4     1797.62     1790.83     24.64 o 
  -3   3   4        6.57        8.55      2.34 o 
  -2   3   4     3157.86     3222.98     37.24 o 
  -1   3   4     3553.55     3755.86     37.89 o 
   0   3   4       23.95       25.77      2.59 o 
   1   3   4     1551.79     1610.13     20.69 o 
   2   3   4     2772.66     2826.04     35.26 o 
   3   3   4      108.70      126.64     11.25 o 
   4   3   4      686.99      717.96     18.39 o 
   5   3   4      281.39      252.86     13.47 o 
   6   3   4      181.27      167.60     11.88 o 
   7   3   4        0.58        7.44      5.88 o 
   8   3   4      179.13      209.79     15.44 o 
   9   3   4        9.32       34.83      9.13 o 
  10   3   4       26.17       42.12     20.70 o 
 -12   4   4       16.66       13.78     11.66 o 
 -11   4   4        1.18       15.33      8.33 o 
 -10   4   4       67.47       59.60     10.07 o 
  -9   4   4      247.31      214.09     21.91 o 
  -8   4   4      306.97      262.79     18.79 o 
  -7   4   4        3.12        9.56      4.68 o 
  -6   4   4        1.21        5.32      3.09 o 
  -5   4   4     1288.59     1283.58     26.21 o 
  -4   4   4     3273.85     3312.27     37.82 o 
  -3   4   4      128.30      105.27      5.05 o 
  -2   4   4     1204.91     1178.75     43.48 o 
  -1   4   4      518.79      509.16     14.26 o 
   0   4   4      901.32      815.27     32.70 o 
   1   4   4      855.70      831.68     19.34 o 
   2   4   4     1661.34     1734.10     26.92 o 
   3   4   4        4.15        2.86      3.35 o 
   4   4   4     1659.42     1649.35     30.05 o 
   5   4   4       12.58       17.42      5.01 o 
   6   4   4       57.20       70.06      9.72 o 
   7   4   4      640.63      576.76     49.03 o 
   8   4   4       77.79       91.68     11.44 o 
   9   4   4       57.69       68.08     10.98 o 
  10   4   4       10.12       29.19     13.81 o 
 -12   5   4       43.30       49.23     15.13 o 
 -11   5   4        2.14       -6.03     14.27 o 
 -10   5   4       31.03       24.86      9.53 o 
  -9   5   4       62.56       41.10      9.27 o 
  -8   5   4       48.66       46.86     11.68 o 
  -7   5   4       27.02       26.06      6.93 o 
  -6   5   4      139.86      136.63     10.94 o 
  -5   5   4      463.62      436.95     17.58 o 
  -4   5   4      334.07      293.33     13.68 o 
  -3   5   4      454.44      398.91     15.26 o 
  -2   5   4      963.07      962.61     15.48 o 
  -1   5   4      244.40      233.48      7.14 o 
   0   5   4     1198.05     1133.31     18.63 o 
   1   5   4        1.23        8.03      2.72 o 
   2   5   4      395.88      379.36     10.84 o 
   3   5   4      935.76      861.33     17.55 o 
   4   5   4      143.25      145.07      9.32 o 
   5   5   4       28.34       37.84      5.95 o 
   6   5   4      179.39      207.36     12.60 o 
   7   5   4       56.53       57.52     16.64 o 
   8   5   4        0.03        8.75      7.79 o 
   9   5   4       46.35       57.22     12.28 o 
 -11   6   4        4.54       11.26     10.28 o 
 -10   6   4        8.76        4.94      8.55 o 
  -9   6   4       82.79       99.18     12.40 o 
  -8   6   4       99.66      123.60     15.22 o 
  -7   6   4       57.82       45.33      8.88 o 
  -6   6   4     1004.05      958.16     33.28 o 
  -5   6   4       84.12       65.55     11.71 o 
  -4   6   4       39.30       40.82      6.52 o 
  -3   6   4        1.27       -0.79      3.46 o 
  -2   6   4       51.12       71.80      7.76 o 
  -1   6   4       52.54       62.88      4.54 o 
   0   6   4       99.37       83.38      5.16 o 
   1   6   4      553.02      559.41     12.56 o 
   2   6   4      151.31      158.21      6.93 o 
   3   6   4      660.31      642.52     18.69 o 
   4   6   4      393.73      403.00     20.28 o 
   5   6   4       59.65       54.64      7.10 o 
   6   6   4        3.10       13.91      5.69 o 
   7   6   4      125.43      123.25     11.78 o 
   8   6   4        9.18        6.62      7.83 o 
   9   6   4        0.44       13.74     11.57 o 
 -10   7   4        1.53       15.70      9.55 o 
  -9   7   4        8.73       -1.22      8.56 o 
  -8   7   4      113.84      119.83     12.91 o 
  -7   7   4       26.05       22.30      9.69 o 
  -6   7   4      261.53      229.46     15.11 o 
  -5   7   4     1304.80     1143.21     75.09 o 
  -4   7   4       77.10       74.69      8.58 o 
  -3   7   4        4.69        4.87      5.28 o 
  -2   7   4      321.15      311.14     15.41 o 
  -1   7   4      234.18      219.51      8.21 o 
   0   7   4       74.30       74.67      6.89 o 
   1   7   4       45.35       58.97      5.86 o 
   2   7   4      110.07       95.01     12.79 o 
   3   7   4      650.73      620.18     19.45 o 
   4   7   4        0.18        8.27      5.40 o 
   5   7   4       56.93       65.66      7.94 o 
   6   7   4        6.41       14.96      6.68 o 
   7   7   4       11.25       17.46      8.92 o 
   8   7   4        0.04       31.35     46.81 o 
  -9   8   4        1.12        3.24      7.10 o 
  -8   8   4        5.43        9.49      8.54 o 
  -7   8   4       28.22       35.76      8.94 o 
  -6   8   4       74.22       84.46     10.86 o 
  -5   8   4       50.66       63.19      9.16 o 
  -4   8   4      117.22      127.71     11.54 o 
  -3   8   4        6.59        5.73      6.31 o 
  -2   8   4      144.03      139.47     11.52 o 
  -1   8   4        0.78        9.45      6.53 o 
   0   8   4        0.25       10.33      4.45 o 
   1   8   4       44.84       44.80      5.79 o 
   2   8   4      197.13      180.92     22.58 o 
   3   8   4       64.09       76.77      7.33 o 
   4   8   4       26.70       19.36      5.91 o 
   5   8   4       27.60       37.61      9.03 o 
   6   8   4        4.74       -4.18      9.82 o 
   7   8   4       47.26       70.96     11.65 o 
  -8   9   4       18.08       32.05     10.35 o 
  -7   9   4       35.42       39.76      9.63 o 
  -6   9   4       60.03       49.81      9.69 o 
  -5   9   4        6.79        4.29      6.65 o 
  -4   9   4        1.16       10.77      7.13 o 
  -3   9   4      260.76      248.82     16.78 o 
  -2   9   4       55.91       77.16     18.44 o 
  -1   9   4       94.30       98.65     19.53 o 
   0   9   4        6.39        6.77      7.05 o 
   1   9   4       42.75       43.99      6.71 o 
   2   9   4       42.71       51.25      6.81 o 
   3   9   4       77.24       80.71      9.24 o 
   4   9   4       62.40       67.20     18.06 o 
   5   9   4        8.67       16.24      8.98 o 
  -6  10   4       67.28       80.87     11.67 o 
  -5  10   4       17.29       16.05      8.80 o 
  -4  10   4       15.43        8.90      8.20 o 
  -3  10   4       20.99       25.97      8.60 o 
  -2  10   4       23.90       33.01      8.83 o 
  -1  10   4        0.07        8.16      7.63 o 
   0  10   4        0.17       22.70     11.14 o 
   1  10   4        0.77       -0.64      7.26 o 
   2  10   4       73.33       71.55     13.89 o 
   3  10   4        6.70       10.74      8.66 o 
  -2  11   4       24.35       34.57      9.73 o 
  -1  11   4        8.87       32.87      9.70 o 
 -13   1   5        3.31        1.38      8.63 o 
 -12   1   5        8.55       15.18      9.07 o 
 -11   1   5        2.54        3.87      8.04 o 
 -10   1   5       33.29       34.70      7.09 o 
  -9   1   5       39.00       38.52      7.08 o 
  -8   1   5     1527.89     1604.01     33.05 o 
  -7   1   5      164.97      157.79      8.60 o 
  -6   1   5      223.34      220.63      8.31 o 
  -5   1   5      394.86      357.95     10.88 o 
  -4   1   5      127.57      122.39      5.76 o 
  -3   1   5     3032.18     3035.84     31.03 o 
  -2   1   5    13391.10    14382.38    102.59 o 
  -1   1   5       22.05       22.90      3.02 o 
   0   1   5        0.56        5.35      1.85 o 
   1   1   5       23.47       38.73      3.38 o 
   2   1   5     2026.05     2102.24     34.34 o 
   3   1   5      900.42      834.54     26.59 o 
   4   1   5       10.49       15.85      5.62 o 
   5   1   5       12.24       10.85      5.94 o 
   6   1   5       30.07       21.71      8.91 o 
   7   1   5      205.84      185.37     17.26 o 
   8   1   5     1050.44     1058.29     42.18 o 
   9   1   5       73.27       57.63     13.26 o 
  10   1   5        5.01       -8.04     10.17 o 
 -13   2   5        6.15       22.01     11.66 o 
 -12   2   5      145.10      122.58     17.21 o 
 -11   2   5        0.71       -2.80      5.61 o 
 -10   2   5        0.49       -5.73      4.77 o 
  -9   2   5      111.37      109.43      8.83 o 
  -8   2   5      123.68      135.39      9.28 o 
  -7   2   5      118.26      133.89      8.51 o 
  -6   2   5      185.24      204.96      9.30 o 
  -5   2   5       18.45       32.39      4.04 o 
  -4   2   5      110.49       86.39      5.76 o 
  -3   2   5      911.04      921.77     11.86 o 
  -2   2   5     1563.66     1560.15     15.91 o 
  -1   2   5      178.42      186.58      4.87 o 
   0   2   5     1347.12     1329.07     17.01 o 
   1   2   5      396.34      358.74     10.30 o 
   2   2   5      268.05      270.40      8.43 o 
   3   2   5      851.33      864.56     18.81 o 
   4   2   5      278.14      269.50     16.55 o 
   5   2   5      202.79      177.73     14.84 o 
   6   2   5      993.47      957.70     57.16 o 
   7   2   5      320.46      340.33     22.68 o 
   8   2   5       41.52       39.89     10.79 o 
   9   2   5       17.60       24.14      9.84 o 
  10   2   5       29.58       36.85     10.96 o 
 -13   3   5      148.26      123.61     18.51 o 
 -12   3   5       63.58       67.88     14.20 o 
 -11   3   5       36.45       45.15      9.57 o 
 -10   3   5      157.85      161.24     14.16 o 
  -9   3   5       28.49       32.96      8.29 o 
  -8   3   5       77.77       87.63      7.77 o 
  -7   3   5       23.92       26.48      9.26 o 
  -6   3   5      268.33      256.11     12.72 o 
  -5   3   5        0.16        3.46      3.02 o 
  -4   3   5      443.31      484.05     13.44 o 
  -3   3   5     1305.96     1246.10     24.21 o 
  -2   3   5        0.15       10.73      2.96 o 
  -1   3   5     1254.73     1248.68     15.36 o 
   0   3   5      316.65      305.39      8.87 o 
   1   3   5      256.89      212.86      8.06 o 
   2   3   5      102.86       88.94      5.36 o 
   3   3   5      100.03       94.83      5.85 o 
   4   3   5        3.82        8.91      5.05 o 
   5   3   5       61.14       69.89      8.55 o 
   6   3   5       51.80       49.45     15.26 o 
   7   3   5       26.79       36.78      8.23 o 
   8   3   5       68.11       54.63     10.03 o 
   9   3   5       30.18       39.08     10.51 o 
  10   3   5       73.00       94.27     15.84 o 
 -13   4   5        0.73       13.97     13.81 o 
 -12   4   5       20.40       24.38     10.21 o 
 -11   4   5       91.88       91.21     12.44 o 
 -10   4   5       97.44       78.83     10.84 o 
  -9   4   5      123.71      136.57     14.74 o 
  -8   4   5       34.29       44.08     22.62 o 
  -7   4   5        0.83        1.21      6.48 o 
  -6   4   5      218.47      217.17      9.15 o 
  -5   4   5      186.82      175.56      7.50 o 
  -4   4   5     4317.13     4740.94     57.50 o 
  -3   4   5        0.25        1.90      2.71 o 
  -2   4   5     3457.70     3856.86     41.18 o 
  -1   4   5        4.64        5.35      2.59 o 
   0   4   5       88.59       92.06      5.11 o 
   1   4   5      153.20      128.73      9.70 o 
   2   4   5      553.67      568.34     13.34 o 
   3   4   5        1.51       -0.50      3.80 o 
   4   4   5        5.05        6.67      8.59 o 
   5   4   5      128.15      131.28      9.46 o 
   6   4   5        0.07       -1.52      5.61 o 
   7   4   5        6.68       14.52      7.05 o 
   8   4   5       41.66       41.26      8.99 o 
   9   4   5       16.30       18.40      8.97 o 
 -12   5   5       21.44       27.77     11.09 o 
 -11   5   5        7.94        7.57      9.08 o 
 -10   5   5       62.70       75.57     11.47 o 
  -9   5   5       42.74       38.08     11.99 o 
  -8   5   5      282.17      278.27     20.56 o 
  -7   5   5      104.82       95.20      9.90 o 
  -6   5   5      139.72      152.36     13.49 o 
  -5   5   5        2.15        2.92      4.51 o 
  -4   5   5      525.29      518.63     17.86 o 
  -3   5   5       42.74       35.37     10.28 o 
  -2   5   5       64.61       77.55     11.11 o 
  -1   5   5      358.14      346.73      9.96 o 
   0   5   5      200.23      175.24      7.39 o 
   1   5   5      174.95      149.03      7.88 o 
   2   5   5      332.68      326.82     12.01 o 
   3   5   5       19.67       23.96      4.12 o 
   4   5   5      271.52      236.28     11.84 o 
   5   5   5      176.89      187.48     11.10 o 
   6   5   5        0.22        6.89      5.72 o 
   7   5   5       43.23       49.35      8.94 o 
   8   5   5        4.49        3.92      9.50 o 
   9   5   5        0.06        5.84      8.97 o 
 -11   6   5       28.10       52.57     12.75 o 
 -10   6   5       69.30       55.47     11.68 o 
  -9   6   5      137.49      126.05     17.09 o 
  -8   6   5      393.28      417.12     20.90 o 
  -7   6   5       92.29       99.39     14.77 o 
  -6   6   5     2288.86     2146.61     47.69 o 
  -5   6   5        5.21        7.67      5.80 o 
  -4   6   5        1.48        6.12      4.68 o 
  -3   6   5      294.41      283.14     14.18 o 
  -2   6   5       19.20       18.27      3.38 o 
  -1   6   5        2.75       10.33      3.19 o 
   0   6   5      147.28      144.44      8.10 o 
   1   6   5        0.14       10.64      4.65 o 
   2   6   5       60.44       51.57      5.04 o 
   3   6   5       55.56       64.62      6.94 o 
   4   6   5      150.22      138.56      9.65 o 
   5   6   5       79.36       70.91      8.05 o 
   6   6   5       30.81       47.42     11.93 o 
   7   6   5       11.09       25.58      9.85 o 
   8   6   5        2.84       12.18     11.58 o 
 -11   7   5        1.15        1.59      9.10 o 
 -10   7   5        1.28        2.68     13.56 o 
  -9   7   5       15.84       11.74     10.91 o 
  -8   7   5        3.68       18.14      8.44 o 
  -7   7   5       94.06      103.94     11.35 o 
  -6   7   5      108.60      121.24     11.97 o 
  -5   7   5      398.20      392.06     18.98 o 
  -4   7   5      193.33      166.06     12.05 o 
  -3   7   5      373.00      362.17     20.93 o 
  -2   7   5       55.31       46.72      7.64 o 
  -1   7   5       70.63       67.60      5.19 o 
   0   7   5      194.12      163.98      7.44 o 
   1   7   5      244.18      228.45     11.44 o 
   2   7   5      452.34      446.45     32.66 o 
   3   7   5      115.92      112.88      9.27 o 
   4   7   5       50.17       51.27     10.09 o 
   5   7   5       68.05       75.31     10.37 o 
   6   7   5      107.31      114.74     10.83 o 
   7   7   5       35.36       44.50     10.02 o 
 -10   8   5        1.04       12.33     12.40 o 
  -9   8   5       37.21       42.27     10.83 o 
  -8   8   5        2.48       10.17      8.03 o 
  -7   8   5        0.86        7.09      6.79 o 
  -6   8   5      159.02      144.19     13.68 o 
  -5   8   5       13.50       13.48      6.88 o 
  -4   8   5       52.26       49.41      8.85 o 
  -3   8   5       10.15       19.63      6.74 o 
  -2   8   5       53.19       52.69      7.10 o 
  -1   8   5       15.31       24.57      6.85 o 
   0   8   5       73.56       76.84      6.80 o 
   1   8   5      173.63      161.06     10.52 o 
   2   8   5        4.87       11.13      5.34 o 
   3   8   5       36.18       39.13      7.14 o 
   4   8   5       39.48       27.92      6.78 o 
   5   8   5       37.33       39.01      7.43 o 
   6   8   5       46.83       38.08      9.86 o 
  -8   9   5        7.74       30.08      9.73 o 
  -7   9   5      197.48      205.68     16.55 o 
  -6   9   5        2.23        3.63      7.48 o 
  -5   9   5       43.40       44.59      9.71 o 
  -4   9   5       33.23       34.62      8.78 o 
  -3   9   5      118.87      130.33     12.53 o 
  -2   9   5       83.97      100.96     24.21 o 
  -1   9   5        4.32       10.34      7.21 o 
   0   9   5      116.76      128.32     12.02 o 
   1   9   5        0.06       11.38      6.95 o 
   2   9   5        5.89       22.54      6.60 o 
   3   9   5       32.64       44.34      9.15 o 
   4   9   5        2.65       21.53     10.34 o 
   5   9   5      101.42      124.10     13.43 o 
  -6  10   5       13.63       19.64      8.63 o 
  -5  10   5       41.92       55.49     12.77 o 
  -4  10   5       13.58       16.54     10.36 o 
  -3  10   5       14.98       10.80     11.96 o 
  -2  10   5       24.39       39.42      9.81 o 
  -1  10   5        7.03        9.12      8.09 o 
   0  10   5        0.09       -1.88      8.00 o 
   1  10   5      116.74      117.48     12.56 o 
   2  10   5      126.28      132.99     24.69 o 
   3  10   5        4.09       19.21     12.78 o 
 -14   0   6       13.64        8.96     13.26 o 
 -13   0   6        9.98        6.20     11.91 o 
 -12   0   6       94.34      113.23     18.56 o 
 -11   0   6        0.83        9.56     10.46 o 
 -10   0   6       12.97       24.02     10.86 o 
  -9   0   6        1.06       10.28      7.32 o 
  -8   0   6       56.69       63.86      9.04 o 
  -7   0   6      537.48      488.88     25.27 o 
  -6   0   6     1268.24     1313.04     40.63 o 
  -5   0   6       14.42       39.33      7.25 o 
  -4   0   6        0.28        0.82      2.96 o 
  -3   0   6      126.31       90.17      6.18 o 
  -2   0   6      970.58      887.84     14.51 o 
  -1   0   6      338.55      308.58      7.67 o 
   0   0   6     2507.94     2504.44     61.02 o 
   1   0   6     3055.22     3509.67     58.85 o 
   2   0   6     2566.66     2483.15     49.36 o 
   3   0   6      525.77      537.42     31.47 o 
   4   0   6      832.77      802.60     41.83 o 
   5   0   6      134.28      150.10     20.21 o 
   6   0   6     1080.40     1062.07     55.59 o 
   7   0   6        2.48        7.10     13.71 o 
   8   0   6      115.76      143.70     24.92 o 
   9   0   6        5.30       46.08     19.46 o 
  10   0   6        0.37       21.16     20.06 o 
 -14   1   6       55.77       35.03     14.14 o 
 -13   1   6       45.18       53.69     13.77 o 
 -12   1   6        1.73        0.26      8.02 o 
 -11   1   6        0.03       -2.71      6.26 o 
 -10   1   6       99.68      112.05     10.32 o 
  -9   1   6      521.00      505.36     18.88 o 
  -8   1   6     2380.23     2418.53     43.42 o 
  -7   1   6      582.79      556.22     14.29 o 
  -6   1   6      142.39      128.11      7.29 o 
  -5   1   6     1661.52     1538.86     29.46 o 
  -4   1   6     3997.37     4299.07     42.78 o 
  -3   1   6     1106.38     1110.56     15.05 o 
  -2   1   6      419.03      439.37      8.77 o 
  -1   1   6     3147.28     3225.56     38.25 o 
   0   1   6      129.66       97.73      4.19 o 
   1   1   6     4332.70     4480.47     47.41 o 
   2   1   6      634.32      761.14     20.33 o 
   3   1   6        6.08       14.10      6.13 o 
   4   1   6      415.82      360.71     25.59 o 
   5   1   6      302.93      276.63     18.25 o 
   6   1   6      355.91      348.98     22.24 o 
   7   1   6       20.04       22.22     10.09 o 
   8   1   6      130.03      116.65     16.31 o 
   9   1   6       16.36       11.47     13.36 o 
  10   1   6       11.67       21.13     14.01 o 
 -13   2   6       49.22       66.21     14.27 o 
 -12   2   6       95.47       79.62     14.59 o 
 -11   2   6      275.68      286.37     17.88 o 
 -10   2   6       96.96      103.69      8.90 o 
  -9   2   6        1.20       -6.56      6.24 o 
  -8   2   6      240.00      214.66     12.05 o 
  -7   2   6      134.00      157.81      9.22 o 
  -6   2   6      277.58      260.77      8.05 o 
  -5   2   6      650.69      600.22     13.63 o 
  -4   2   6     5936.37     6204.76     56.63 o 
  -3   2   6     2508.89     2701.29     25.84 o 
  -2   2   6     2890.36     2863.27     25.21 o 
  -1   2   6     2597.90     2504.63     23.27 o 
   0   2   6      530.63      539.97      9.60 o 
   1   2   6       26.77       38.40      3.42 o 
   2   2   6      445.75      397.45     10.77 o 
   3   2   6       47.51       46.11      4.63 o 
   4   2   6       98.87       87.66      8.28 o 
   5   2   6      272.15      266.33     18.26 o 
   6   2   6      414.83      378.09     23.50 o 
   7   2   6        2.03       -3.58     15.44 o 
   8   2   6        1.65       16.66      8.05 o 
   9   2   6       32.02       41.14     10.56 o 
  10   2   6       25.46       26.12     10.85 o 
 -13   3   6       39.78       46.06     14.14 o 
 -12   3   6       51.72       47.26     11.08 o 
 -11   3   6       29.61       35.15      8.76 o 
 -10   3   6      233.29      227.27     15.79 o 
  -9   3   6       36.80       43.23      9.44 o 
  -8   3   6        7.44        9.41      4.68 o 
  -7   3   6       42.06       50.48      5.11 o 
  -6   3   6       36.07       25.60      7.09 o 
  -5   3   6      561.73      519.05     15.42 o 
  -4   3   6     1857.12     1751.59     25.07 o 
  -3   3   6      324.58      309.83      6.88 o 
  -2   3   6     6095.17     6382.29     48.66 o 
  -1   3   6       22.79       29.06      2.86 o 
   0   3   6       54.95       37.93      4.69 o 
   1   3   6      964.05      874.77     17.33 o 
   2   3   6      711.64      749.15     20.75 o 
   3   3   6       47.92       57.56      5.90 o 
   4   3   6      485.38      472.86     15.68 o 
   5   3   6      547.20      515.52     25.60 o 
   6   3   6        3.45       23.37      6.56 o 
   7   3   6      122.62      162.74     13.60 o 
   8   3   6      269.09      274.35     18.16 o 
   9   3   6        0.27        8.05      9.01 o 
 -13   4   6      130.06      128.90     17.20 o 
 -12   4   6       43.45       39.43     10.56 o 
 -11   4   6       75.86       91.39     12.42 o 
 -10   4   6       11.91        0.55     12.46 o 
  -9   4   6      206.74      186.21     16.99 o 
  -8   4   6     1715.89     1600.57     47.07 o 
  -7   4   6        1.19        6.66      6.08 o 
  -6   4   6       89.33       87.42      8.38 o 
  -5   4   6      660.03      568.78     23.62 o 
  -4   4   6     2478.42     2400.51     38.00 o 
  -3   4   6      822.19      824.74     12.59 o 
  -2   4   6      727.63      838.70     13.12 o 
  -1   4   6     1079.21     1015.10     21.86 o 
   0   4   6       23.47       26.44      5.46 o 
   1   4   6        3.03        7.75      3.19 o 
   2   4   6     1041.69     1016.30     18.89 o 
   3   4   6       21.12       21.02      4.20 o 
   4   4   6      701.68      625.67     47.12 o 
   5   4   6      971.94      974.82     29.49 o 
   6   4   6      342.47      316.10     20.31 o 
   7   4   6      333.90      287.49     17.78 o 
   8   4   6       11.23       22.48      9.11 o 
   9   4   6      122.06      144.84     15.32 o 
 -12   5   6        2.41        5.22      9.26 o 
 -11   5   6       30.81       34.39     11.16 o 
 -10   5   6       14.66       15.83     10.84 o 
  -9   5   6       66.84       77.32     13.87 o 
  -8   5   6        0.61       -6.99      7.65 o 
  -7   5   6      899.16      794.10     48.28 o 
  -6   5   6     1572.16     1533.37     35.10 o 
  -5   5   6        7.89       10.26      4.59 o 
  -4   5   6       44.73       34.22      5.72 o 
  -3   5   6     2316.05     2348.68     30.18 o 
  -2   5   6        0.98        7.60      3.16 o 
  -1   5   6      292.57      274.39      9.02 o 
   0   5   6      479.03      491.01     12.53 o 
   1   5   6       30.78       27.65      3.91 o 
   2   5   6        4.57       11.95      4.68 o 
   3   5   6      349.05      361.26     12.16 o 
   4   5   6      245.82      224.93     14.50 o 
   5   5   6        4.22        9.88      5.68 o 
   6   5   6       29.65       50.04      8.93 o 
   7   5   6        6.02        3.70      7.82 o 
   8   5   6        4.47       21.37      9.18 o 
 -12   6   6       26.23       32.75     11.46 o 
 -11   6   6       37.00       27.58     11.35 o 
 -10   6   6       28.51       40.87     13.12 o 
  -9   6   6       48.19       57.75     12.32 o 
  -8   6   6        7.47       14.83      6.80 o 
  -7   6   6      366.70      332.13     20.62 o 
  -6   6   6        6.25       12.52      6.40 o 
  -5   6   6        7.64       14.94      5.38 o 
  -4   6   6      450.60      434.07     24.22 o 
  -3   6   6      222.27      218.12     16.27 o 
  -2   6   6        2.77        8.43      5.08 o 
  -1   6   6      317.37      310.35     10.38 o 
   0   6   6      186.09      166.81      7.91 o 
   1   6   6       26.45       22.52      4.18 o 
   2   6   6      114.19      120.57      8.77 o 
   3   6   6       94.57       81.82     16.10 o 
   4   6   6       61.16       41.47      9.40 o 
   5   6   6      248.95      260.08     17.37 o 
   6   6   6      444.03      426.68     18.56 o 
   7   6   6       11.59       23.16      8.38 o 
   8   6   6       49.23       68.21     12.02 o 
 -11   7   6        6.94        3.84     10.79 o 
 -10   7   6        0.04        5.64     12.14 o 
  -9   7   6       57.54       60.72     14.23 o 
  -8   7   6       35.78       31.46      8.93 o 
  -7   7   6        6.17       10.67      6.73 o 
  -6   7   6      476.12      441.98     20.62 o 
  -5   7   6      804.53      713.31     25.26 o 
  -4   7   6        0.59        1.72      5.25 o 
  -3   7   6      206.88      165.09     12.10 o 
  -2   7   6      171.81      157.48     11.81 o 
  -1   7   6      177.88      180.90      9.89 o 
   0   7   6      119.33      126.28     12.05 o 
   1   7   6       57.92       44.35      8.61 o 
   3   7   6      191.28      177.70     12.98 o 
   4   7   6       56.30       83.71      8.60 o 
   5   7   6       58.85       66.25      8.47 o 
   6   7   6       11.56       16.54      9.80 o 
   7   7   6        0.65       -0.66      8.27 o 
 -10   8   6        3.54       33.94     13.55 o 
  -9   8   6       43.08       38.69     10.07 o 
  -8   8   6        0.88       -1.13      8.74 o 
  -7   8   6      217.71      205.37     16.01 o 
  -6   8   6        0.30       18.30      7.14 o 
  -5   8   6      121.91      119.03     12.54 o 
  -4   8   6       62.19       41.25      8.24 o 
  -3   8   6       74.93       73.57      9.42 o 
  -2   8   6       31.00       52.29      6.81 o 
  -1   8   6       21.95       23.68      6.87 o 
   0   8   6        9.89        9.34      6.18 o 
   1   8   6      384.55      365.95     20.75 o 
   2   8   6       79.91       85.31      8.52 o 
   3   8   6       54.65       59.96      9.11 o 
   4   8   6        0.25        8.80      7.94 o 
   5   8   6        1.48        3.05      6.44 o 
   6   8   6        0.91        2.59     10.67 o 
  -8   9   6      224.76      217.61     17.98 o 
  -7   9   6        6.63        5.64      8.47 o 
  -6   9   6       12.30       14.21      8.36 o 
  -5   9   6       67.55       70.53     10.41 o 
  -4   9   6       34.29       34.25      8.72 o 
  -3   9   6       17.95       22.48     12.49 o 
  -2   9   6       22.35       14.29      6.74 o 
  -1   9   6       93.18       93.64     11.62 o 
   0   9   6       26.77       47.16      8.70 o 
   1   9   6      130.19      144.66     14.40 o 
   2   9   6      292.84      301.52     20.61 o 
   3   9   6        4.29       13.30      6.58 o 
   4   9   6        7.89       18.48      8.38 o 
  -6  10   6        9.04       19.41      9.69 o 
  -5  10   6       64.42       66.84     16.39 o 
  -4  10   6        8.26       19.69      8.80 o 
  -3  10   6        3.34       -2.49      7.91 o 
  -2  10   6       77.80       75.21     11.10 o 
  -1  10   6        1.17       -9.60      7.87 o 
   0  10   6       30.50       56.78     16.52 o 
   1  10   6        0.02       -1.90      7.23 o 
   2  10   6        2.14       12.30     10.39 o 
 -14   1   7        8.46       -3.50     13.68 o 
 -13   1   7       14.83       -4.69     24.82 o 
 -12   1   7        4.76       -0.37      9.39 o 
 -11   1   7        0.20        8.43      5.54 o 
 -10   1   7       14.31       18.63      5.97 o 
  -9   1   7       12.13       14.18      5.02 o 
  -8   1   7       25.31       24.63      4.80 o 
  -7   1   7      315.14      302.49     11.91 o 
  -6   1   7      152.85      136.45      7.54 o 
  -5   1   7      270.28      293.26     13.42 o 
  -4   1   7      776.29      820.60     14.75 o 
  -3   1   7       84.85       74.30      4.02 o 
  -2   1   7      672.57      675.91     11.74 o 
  -1   1   7       47.93       43.12      3.20 o 
   0   1   7      831.99      883.96     15.10 o 
   1   1   7     1151.29     1200.90     19.35 o 
   2   1   7      347.81      361.53     14.65 o 
   3   1   7       63.76       53.63      8.74 o 
   4   1   7       98.94       96.26     22.72 o 
   5   1   7       74.12       71.01     11.31 o 
   6   1   7      903.74      876.82     36.85 o 
   7   1   7       37.38       35.42     11.71 o 
   8   1   7        6.74       18.27     11.43 o 
   9   1   7        3.97        9.41     12.04 o 
 -14   2   7        0.87       11.44     11.40 o 
 -13   2   7       65.78       67.00     14.63 o 
 -12   2   7       62.08       57.55     10.51 o 
 -11   2   7        7.56       11.74      6.79 o 
 -10   2   7        0.96        7.57      7.96 o 
  -9   2   7       51.03       66.47     11.43 o 
  -8   2   7       25.15       38.67      5.98 o 
  -7   2   7        7.44        4.59      3.22 o 
  -6   2   7        9.48       11.92      3.35 o 
  -5   2   7      828.16      942.91     23.11 o 
  -4   2   7      304.40      306.95     11.40 o 
  -3   2   7       64.55       58.71      3.82 o 
  -2   2   7       37.79       35.70      2.41 o 
  -1   2   7      369.55      357.64      8.90 o 
   0   2   7       72.15       73.39      3.82 o 
   1   2   7       87.82      102.32      5.35 o 
   2   2   7      654.38      701.30     15.02 o 
   3   2   7      202.03      197.34      9.82 o 
   4   2   7       37.87       28.00      7.56 o 
   5   2   7      239.68      200.98     29.79 o 
   6   2   7        7.89       15.43      6.14 o 
   7   2   7        1.87       25.28     12.80 o 
   8   2   7       25.91       41.68     12.15 o 
   9   2   7        0.00       12.10     10.13 o 
 -13   3   7       43.22       43.91     20.56 o 
 -12   3   7       18.25       24.20     12.80 o 
 -11   3   7      110.21      104.58     15.91 o 
 -10   3   7       39.84       23.76      9.29 o 
  -9   3   7      344.52      344.41     21.60 o 
  -8   3   7      149.60      160.26     14.35 o 
  -7   3   7        0.75        0.90      5.32 o 
  -6   3   7       21.16       14.19      4.92 o 
  -5   3   7       34.05       27.64      4.88 o 
  -4   3   7     8707.23     9319.17     84.21 o 
  -3   3   7       59.90       61.79      3.59 o 
  -2   3   7       87.18       81.98      4.08 o 
  -1   3   7       42.99       33.24      3.63 o 
   0   3   7       49.33       47.60      4.13 o 
   1   3   7      464.20      405.00     10.86 o 
   2   3   7        2.00        8.16      3.32 o 
   3   3   7        4.28        6.33      3.82 o 
   4   3   7       44.34       52.61      7.56 o 
   5   3   7      487.54      437.57     19.50 o 
   6   3   7        0.29        6.98      6.48 o 
   7   3   7        3.41       15.52      7.58 o 
   8   3   7       21.24       23.05      9.51 o 
   9   3   7        0.14        7.13      9.10 o 
 -13   4   7       25.58       25.78     10.99 o 
 -12   4   7       33.05       42.18     11.12 o 
 -11   4   7       15.71        4.83     12.64 o 
 -10   4   7      341.26      343.08     32.52 o 
  -9   4   7       30.98       26.84      9.38 o 
  -8   4   7      950.60      957.10     40.40 o 
  -7   4   7       39.25       40.99      6.10 o 
  -6   4   7      106.95      108.49      8.24 o 
  -5   4   7      141.47      138.22      7.40 o 
  -4   4   7       65.59       74.32      5.58 o 
  -3   4   7      178.90      203.78      6.15 o 
  -2   4   7     1111.03     1196.29     16.71 o 
  -1   4   7      115.20      115.71      5.84 o 
   0   4   7       90.36       97.39      6.14 o 
   1   4   7       18.51       19.76      3.52 o 
   2   4   7       26.81       30.12      4.32 o 
   3   4   7       12.35       19.96      4.44 o 
   4   4   7      152.67      148.94     10.02 o 
   5   4   7       90.94      104.79     10.06 o 
   6   4   7       41.23       18.86     13.81 o 
   7   4   7       29.50       34.33      9.03 o 
   8   4   7       37.42       35.92     10.08 o 
 -12   5   7       29.96       32.66     16.87 o 
 -11   5   7       14.16       40.23     20.21 o 
 -10   5   7       17.39       25.72     10.74 o 
  -9   5   7      167.26      139.83     16.30 o 
  -8   5   7      190.98      169.97     16.43 o 
  -7   5   7      489.40      465.82     19.67 o 
  -6   5   7       11.02        4.66      4.83 o 
  -5   5   7       55.26       57.39      7.18 o 
  -4   5   7        9.08       10.51      3.69 o 
  -3   5   7       27.67       25.52      3.92 o 
  -2   5   7        1.74        9.48      3.22 o 
  -1   5   7      540.75      532.90     13.70 o 
   0   5   7       11.22       19.80      3.71 o 
   1   5   7      774.78      735.32     18.36 o 
   2   5   7        4.52        2.87      3.81 o 
   3   5   7       13.64       15.85      4.58 o 
   4   5   7        1.77       14.25      5.31 o 
   5   5   7        2.00        2.51      5.41 o 
   6   5   7       66.89       40.58     17.32 o 
   7   5   7       30.60       23.29      8.46 o 
   8   5   7        0.01       10.14      8.97 o 
 -12   6   7        6.85       23.26     11.25 o 
 -11   6   7        0.80       11.41     16.46 o 
 -10   6   7        1.45        9.72     11.65 o 
  -9   6   7        4.44       -0.25      9.84 o 
  -8   6   7      421.94      389.28     25.48 o 
  -7   6   7        0.31        0.03      7.72 o 
  -6   6   7      538.02      504.93     20.71 o 
  -5   6   7        3.81        5.35      4.62 o 
  -4   6   7      238.61      242.57     13.34 o 
  -3   6   7        0.22        8.58      3.98 o 
  -2   6   7       14.42       19.29      4.15 o 
  -1   6   7      123.61      120.77      6.84 o 
   0   6   7      823.03      784.63     17.42 o 
   1   6   7       41.08       49.44      5.58 o 
   2   6   7      230.02      230.08     10.02 o 
   3   6   7      120.62      121.96      9.35 o 
   4   6   7       21.53       28.21      7.52 o 
   5   6   7       45.71       47.57     12.22 o 
   6   6   7       11.79       -0.07      6.53 o 
   7   6   7        7.44        1.77      8.31 o 
 -11   7   7        0.30       20.16     21.51 o 
 -10   7   7        2.69        1.44     22.87 o 
  -9   7   7        3.21       -5.27     10.09 o 
  -8   7   7        7.16       19.46      7.68 o 
  -7   7   7        4.89       10.98      7.06 o 
  -6   7   7        2.99        6.82      5.97 o 
  -5   7   7      310.56      268.03     37.63 o 
  -4   7   7        3.26       11.81      5.37 o 
  -3   7   7       50.36       42.90      6.59 o 
  -2   7   7       57.97       73.71      7.27 o 
  -1   7   7       51.00       57.71      6.71 o 
   0   7   7       18.54       20.44      4.57 o 
   1   7   7        3.62        8.88      5.79 o 
   2   7   7      123.38      111.17     16.58 o 
   3   7   7      190.67      175.62     11.21 o 
   4   7   7        1.86        5.24      5.77 o 
   5   7   7       31.81       38.33      7.77 o 
   6   7   7        4.88       11.47      6.78 o 
 -10   8   7       31.41       38.14     14.52 o 
  -9   8   7        1.74        7.78      8.54 o 
  -8   8   7       61.09       40.60     10.21 o 
  -7   8   7       14.23       37.25      9.32 o 
  -6   8   7        0.93        6.16      6.96 o 
  -5   8   7        7.75       16.37      7.33 o 
  -4   8   7      100.53       99.37     11.70 o 
  -3   8   7       13.49        7.14      7.76 o 
  -2   8   7        0.15        2.92      5.09 o 
  -1   8   7        0.62       -3.76      5.54 o 
   0   8   7       52.73       51.43      8.80 o 
   1   8   7        0.59       14.03      5.64 o 
   2   8   7       37.69       57.11     10.10 o 
   3   8   7       14.93       16.51      6.20 o 
   4   8   7        2.07        7.03      6.42 o 
   5   8   7        8.58       19.94      7.50 o 
  -8   9   7        9.69        7.71      9.22 o 
  -7   9   7        5.75       18.03      9.22 o 
  -6   9   7       13.76       17.85      8.13 o 
  -5   9   7       59.40       55.29      9.78 o 
  -4   9   7        8.26        2.45      7.56 o 
  -3   9   7        6.75       14.66      7.12 o 
  -2   9   7       29.34       16.80      9.82 o 
  -1   9   7       35.24       34.39      8.35 o 
   0   9   7       21.04       20.02     10.44 o 
   1   9   7      102.47      120.56     16.33 o 
   2   9   7       19.85        9.36     12.44 o 
   3   9   7        0.24       14.46      6.71 o 
   4   9   7       26.49       38.93      8.30 o 
  -6  10   7        2.47       15.98     14.17 o 
  -5  10   7        0.29        4.04      8.83 o 
  -4  10   7        5.98       13.39     13.90 o 
  -3  10   7        4.56        9.13      8.48 o 
  -2  10   7        0.02       10.52     13.51 o 
  -1  10   7        1.65        5.71      7.67 o 
   0  10   7       75.92       89.50     11.85 o 
   1  10   7        0.16        4.87      8.10 o 
 -13   0   8       74.60      112.03     20.41 o 
 -12   0   8       26.22       40.83     14.36 o 
 -11   0   8      276.50      257.64     29.70 o 
 -10   0   8      312.56      314.37     20.21 o 
  -9   0   8      711.17      731.25     35.12 o 
  -8   0   8      317.66      290.90     21.06 o 
  -7   0   8       35.82       28.92      7.56 o 
  -6   0   8      682.18      687.48     21.30 o 
  -5   0   8      242.36      302.01     12.69 o 
  -4   0   8        0.79        4.46      2.89 o 
  -3   0   8     3052.94     2954.95     48.46 o 
  -2   0   8      288.12      298.16      7.73 o 
  -1   0   8      471.87      470.63     24.09 o 
   0   0   8      331.49      356.06     16.87 o 
   1   0   8      107.77      183.09     13.24 o 
   2   0   8      287.76      260.74     16.32 o 
   3   0   8      102.83      123.28     17.11 o 
   4   0   8      159.14      148.80     20.56 o 
   5   0   8      310.78      285.94     29.57 o 
   6   0   8      423.08      415.33     36.77 o 
   7   0   8      131.41      109.47     22.97 o 
   8   0   8       27.04       18.16     18.26 o 
   9   0   8        8.33       14.76     18.66 o 
 -14   1   8        0.01       10.30     14.96 o 
 -13   1   8        9.64       10.79     15.91 o 
 -12   1   8       30.71       21.49      8.37 o 
 -11   1   8       15.90        9.92      6.17 o 
 -10   1   8       18.77       13.71      6.03 o 
  -9   1   8       75.82       75.87      6.88 o 
  -8   1   8       71.61       73.49      7.00 o 
  -7   1   8       69.06       66.67      5.99 o 
  -6   1   8      236.56      215.60      9.47 o 
  -5   1   8        6.68        8.02      3.03 o 
  -4   1   8     1206.66     1229.96     17.89 o 
  -3   1   8     1849.71     1963.01     31.31 o 
  -2   1   8        8.50       11.22      2.76 o 
  -1   1   8      968.62      914.82     15.29 o 
   0   1   8      284.94      352.50      9.86 o 
   1   1   8       82.13       94.79      6.96 o 
   2   1   8      201.43      178.66     11.10 o 
   3   1   8      578.01      501.11     23.79 o 
   4   1   8      276.97      277.13     19.14 o 
   5   1   8      222.58      229.06     23.47 o 
   6   1   8     2366.31     2346.35     64.16 o 
   7   1   8       13.48       36.31     11.31 o 
   8   1   8        0.34       -4.11     16.59 o 
   9   1   8        0.09       18.00     12.65 o 
 -14   2   8        0.43      -10.89     10.21 o 
 -13   2   8       12.36        2.43      8.75 o 
 -12   2   8       20.35       29.00      9.00 o 
 -11   2   8      255.56      263.24     17.13 o 
 -10   2   8      188.37      196.18     19.96 o 
  -9   2   8       58.31       64.47      9.77 o 
  -8   2   8      637.31      612.43     14.98 o 
  -7   2   8       30.19       24.98      4.37 o 
  -6   2   8        4.12        5.97      3.04 o 
  -5   2   8      479.42      443.31     11.03 o 
  -4   2   8     1776.33     2036.11     24.67 o 
  -3   2   8        1.66        6.21      2.49 o 
  -2   2   8      744.87      700.55     13.51 o 
  -1   2   8     1852.15     1899.90     28.28 o 
   0   2   8       65.80       47.34      3.48 o 
   1   2   8     1255.81     1202.71     21.72 o 
   2   2   8     1773.71     1820.57     26.51 o 
   3   2   8       39.93       37.52      5.62 o 
   4   2   8       35.19       34.91     11.67 o 
   5   2   8      225.17      218.85     20.70 o 
   6   2   8       60.94       54.66      8.90 o 
   7   2   8       44.36       60.67     10.19 o 
   8   2   8       36.28       61.72     11.12 o 
 -13   3   8        5.53       24.57     11.08 o 
 -12   3   8        4.43        7.32      7.81 o 
 -11   3   8       17.36       19.46     13.86 o 
 -10   3   8      280.74      243.11     19.50 o 
  -9   3   8      294.14      268.27     19.13 o 
  -8   3   8       74.43       73.81     16.94 o 
  -7   3   8      556.26      547.77     18.86 o 
  -6   3   8       61.29       52.83      7.97 o 
  -5   3   8      178.90      137.42      8.70 o 
  -4   3   8      312.14      310.88      7.76 o 
  -3   3   8      152.53      169.96      5.97 o 
  -2   3   8      148.54      158.02      5.49 o 
  -1   3   8      752.39      769.21     12.73 o 
   0   3   8      447.62      413.83     11.71 o 
   1   3   8      116.83      102.82      5.84 o 
   2   3   8       69.61       68.44      5.42 o 
   3   3   8      510.50      491.02     14.29 o 
   4   3   8       22.68       28.49      6.73 o 
   5   3   8      260.98      256.98     15.42 o 
   6   3   8        0.04        6.08      8.45 o 
   7   3   8       44.81       38.97     13.62 o 
   8   3   8       15.57       28.94      9.95 o 
 -13   4   8        7.19       20.77     10.24 o 
 -12   4   8      119.64      138.61     14.76 o 
 -11   4   8       57.33       54.15     12.79 o 
 -10   4   8        5.51        1.76     11.11 o 
  -9   4   8      360.22      370.86     23.26 o 
  -8   4   8      530.43      522.45     29.61 o 
  -7   4   8       92.40       82.75      8.10 o 
  -6   4   8      587.20      520.02     23.53 o 
  -5   4   8      182.37      165.92      8.15 o 
  -4   4   8       59.24       56.07      4.90 o 
  -3   4   8      226.31      217.43      8.14 o 
  -2   4   8      627.89      607.43     11.75 o 
  -1   4   8        1.60        5.51      3.17 o 
   0   4   8       63.43       70.32      5.08 o 
   1   4   8     1427.30     1390.57     25.17 o 
   2   4   8      856.89      803.43     24.33 o 
   3   4   8        9.92       11.92      3.93 o 
   4   4   8       21.88       28.84      5.67 o 
   5   4   8      391.68      383.49     23.28 o 
   6   4   8       45.20       56.37     10.02 o 
   7   4   8        1.77       13.58      8.61 o 
   8   4   8       88.88      135.96     14.70 o 
 -12   5   8       40.52       40.85     10.51 o 
 -11   5   8        4.39       13.69     11.21 o 
 -10   5   8       19.70       20.03     10.09 o 
  -9   5   8        0.11       -0.10      8.58 o 
  -8   5   8     1150.72     1164.15     41.45 o 
  -7   5   8     1137.31     1144.78     39.55 o 
  -6   5   8      448.73      394.79     20.81 o 
  -5   5   8      265.93      244.37     10.04 o 
  -4   5   8     1148.39     1044.22     21.16 o 
  -3   5   8       82.46       71.21      4.58 o 
  -2   5   8       35.86       33.10      4.12 o 
  -1   5   8      109.04       99.59      6.79 o 
   0   5   8      402.90      362.32     11.48 o 
   1   5   8      940.51      916.00     21.26 o 
   2   5   8        1.18        8.72      4.14 o 
   3   5   8      741.55      717.67     20.33 o 
   4   5   8      108.92      126.69      9.57 o 
   5   5   8        4.18        9.87      5.43 o 
   6   5   8       53.81      109.32     17.62 o 
   7   5   8        1.43       16.01      8.55 o 
 -12   6   8        0.59       20.35     11.22 o 
 -11   6   8        1.43        6.39     10.91 o 
 -10   6   8        4.12        7.83     11.40 o 
  -9   6   8       69.50       64.96     13.73 o 
  -8   6   8      137.56      104.46     14.94 o 
  -7   6   8      136.81      104.49     13.86 o 
  -6   6   8      287.20      240.99     20.36 o 
  -5   6   8      148.14      142.93     15.01 o 
  -4   6   8        5.94       11.17      5.43 o 
  -3   6   8       19.95       15.26      4.66 o 
  -2   6   8       62.98       65.79      6.69 o 
  -1   6   8       18.81       25.65      4.29 o 
   0   6   8      205.04      198.75      9.15 o 
   1   6   8       15.65       16.20      4.74 o 
   2   6   8      440.33      431.39     13.92 o 
   3   6   8      126.38      141.06      9.56 o 
   4   6   8        0.34        9.55      6.01 o 
   5   6   8      296.46      323.86     16.02 o 
   6   6   8        0.04       20.76      8.31 o 
 -11   7   8       10.60       12.37     13.66 o 
 -10   7   8      152.87      194.21     21.66 o 
  -9   7   8        0.02        5.27     10.45 o 
  -8   7   8       60.69       58.12      9.91 o 
  -7   7   8      137.30      134.13     14.76 o 
  -6   7   8       99.55       84.67     13.28 o 
  -5   7   8      155.03      153.94     12.13 o 
  -4   7   8       33.00       37.19      7.56 o 
  -3   7   8       60.69       58.31      6.75 o 
  -2   7   8        0.01       11.93      4.81 o 
  -1   7   8       51.22       71.58      7.23 o 
   0   7   8      201.69      197.19      9.62 o 
   1   7   8      154.15      144.00     10.13 o 
   2   7   8      470.49      475.27     20.37 o 
   3   7   8      131.00      148.71     10.51 o 
   4   7   8        0.06        4.65      8.08 o 
   5   7   8        1.27       22.92      8.72 o 
   6   7   8       10.69       12.04      9.57 o 
 -10   8   8        4.12       17.99     13.02 o 
  -9   8   8        0.49       -6.97      9.41 o 
  -8   8   8       57.44       43.31     10.17 o 
  -7   8   8       97.20       76.36     11.13 o 
  -6   8   8       34.59       26.13      7.56 o 
  -5   8   8       16.77       20.82      6.95 o 
  -4   8   8      164.59      143.40     10.90 o 
  -3   8   8        4.71        5.43      5.31 o 
  -2   8   8      124.49      130.76     14.09 o 
  -1   8   8      125.67      118.93     12.69 o 
   0   8   8       82.62       95.33     10.46 o 
   1   8   8       32.01       38.87      6.82 o 
   2   8   8       16.10       30.51      6.60 o 
   3   8   8      158.21      181.90     20.51 o 
   4   8   8       47.82       84.50     31.30 o 
  -8   9   8       21.00       26.32      9.74 o 
  -7   9   8       25.25       21.54      9.34 o 
  -6   9   8        1.05       10.63      8.09 o 
  -5   9   8       59.48       47.93      9.76 o 
  -4   9   8      176.34      170.57     18.86 o 
  -3   9   8       11.69       14.82      9.54 o 
  -2   9   8        5.13       10.94      7.41 o 
  -1   9   8       15.40       35.47     13.62 o 
   0   9   8        3.40       21.72      7.63 o 
   1   9   8      129.66      116.30     16.22 o 
   2   9   8       48.07       53.52     12.55 o 
   3   9   8        4.11       11.60     11.29 o 
  -5  10   8        2.44        8.49      7.98 o 
  -4  10   8       13.11       12.17      8.08 o 
  -3  10   8        0.00        6.27      7.69 o 
  -2  10   8        2.50        1.40     10.01 o 
  -1  10   8       57.30       88.60     15.87 o 
   0  10   8       21.04       34.03     12.93 o 
 -14   1   9       13.92       10.74     11.80 o 
 -13   1   9       10.11        6.55      7.98 o 
 -12   1   9       35.42       28.37      8.52 o 
 -11   1   9      206.21      221.75     15.35 o 
 -10   1   9       42.05       49.49      6.54 o 
  -9   1   9        2.14       -0.39      6.23 o 
  -8   1   9       62.98       54.37      6.29 o 
  -7   1   9        2.89       -1.20      3.71 o 
  -6   1   9       81.14       84.00      5.85 o 
  -5   1   9      794.55      848.36     15.57 o 
  -4   1   9      300.46      285.02      6.99 o 
  -3   1   9        6.85        9.71      2.58 o 
  -2   1   9        1.17        0.34      2.14 o 
  -1   1   9       13.29       17.85      2.98 o 
   0   1   9        2.03        0.19      2.98 o 
   1   1   9       40.52       44.76      9.22 o 
   2   1   9       20.71       25.67      6.15 o 
   3   1   9        0.16        2.28      6.93 o 
   4   1   9       15.26       20.76      8.44 o 
   5   1   9        5.79        2.71      8.81 o 
   6   1   9        1.11      -10.06      9.21 o 
   7   1   9        6.60        6.49     11.02 o 
   8   1   9       32.70       49.03     15.51 o 
 -14   2   9        0.64       -0.03      8.94 o 
 -13   2   9        5.56        5.18      8.63 o 
 -12   2   9       61.40       75.01     11.20 o 
 -11   2   9       56.40       52.89     16.19 o 
 -10   2   9     1099.79     1049.00     60.67 o 
  -9   2   9      116.58       99.05     17.39 o 
  -8   2   9        2.14        1.27      5.84 o 
  -7   2   9      235.19      214.73      8.86 o 
  -6   2   9      118.49      118.19      6.66 o 
  -5   2   9     1818.96     1787.04     25.70 o 
  -4   2   9     2692.35     2870.97     32.06 o 
  -3   2   9        5.73       10.29      2.90 o 
  -2   2   9      237.08      229.21      7.97 o 
  -1   2   9      309.34      311.94     12.63 o 
   0   2   9       61.65       57.90      3.97 o 
   1   2   9       71.54       82.98      5.38 o 
   2   2   9       16.26       13.56      4.38 o 
   3   2   9        0.07        0.02      7.42 o 
   4   2   9      593.44      582.84     21.95 o 
   5   2   9      133.13      133.57     11.90 o 
   6   2   9       79.84       80.12     10.90 o 
   7   2   9       25.41       36.18      9.69 o 
   8   2   9        7.37       18.49     10.00 o 
 -13   3   9       94.96      123.71     14.49 o 
 -12   3   9        0.74        8.84      8.27 o 
 -11   3   9      203.37      183.42     17.91 o 
 -10   3   9       11.20        3.15      7.50 o 
  -9   3   9      278.57      267.29     19.08 o 
  -8   3   9      295.47      290.39     16.22 o 
  -7   3   9       44.82       42.86      6.58 o 
  -6   3   9       94.10      122.08      8.86 o 
  -5   3   9     1570.74     1551.32     24.53 o 
  -4   3   9      290.86      278.71      8.60 o 
  -3   3   9     1879.45     1962.05     21.96 o 
  -2   3   9       98.23      102.69      4.45 o 
  -1   3   9       77.89       80.22      5.79 o 
   0   3   9        0.35        3.04      3.38 o 
   1   3   9       18.62       28.29      4.23 o 
   2   3   9       20.58       25.77      4.31 o 
   3   3   9       35.43       37.55      5.22 o 
   4   3   9      838.84      786.68     25.73 o 
   5   3   9        9.61       13.43      6.77 o 
   6   3   9       48.77       56.89      9.54 o 
   7   3   9       48.72       47.01     11.00 o 
   8   3   9       19.80       22.56     13.78 o 
 -13   4   9       17.42       25.94     10.69 o 
 -12   4   9        2.33       -4.75     15.41 o 
 -11   4   9      102.22      135.02     17.03 o 
 -10   4   9      120.22      126.68     25.19 o 
  -9   4   9      101.90      112.08     14.31 o 
  -8   4   9      199.47      202.54     12.51 o 
  -7   4   9        0.07        3.59      6.33 o 
  -6   4   9       25.52       21.08     10.12 o 
  -5   4   9      817.68      851.32     18.64 o 
  -4   4   9      366.94      374.48      8.92 o 
  -3   4   9        0.22        9.60      2.77 o 
  -2   4   9       11.84       24.48      3.36 o 
  -1   4   9      119.74      103.18      5.75 o 
   0   4   9       87.16       77.89      6.01 o 
   1   4   9       64.79       73.21      6.42 o 
   2   4   9       17.52       18.23      4.48 o 
   3   4   9       21.35       21.59      4.78 o 
   4   4   9      611.43      543.76     18.86 o 
   5   4   9        4.22       -1.42     12.26 o 
   6   4   9       23.23       12.96     10.92 o 
   7   4   9        0.06       19.02     11.69 o 
 -12   5   9       20.93       34.25     12.90 o 
 -11   5   9        0.85       -2.51     10.41 o 
 -10   5   9        4.24       -1.17      9.59 o 
  -9   5   9      161.86      183.94     18.42 o 
  -8   5   9      435.86      410.27     24.61 o 
  -7   5   9      187.76      205.94     17.21 o 
  -6   5   9      122.36       99.96      8.93 o 
  -5   5   9       44.68       46.09      5.52 o 
  -4   5   9       42.77       43.31      4.89 o 
  -3   5   9       87.24       93.68      5.26 o 
  -2   5   9       30.89       32.91      4.05 o 
  -1   5   9      108.07      105.28      6.43 o 
   0   5   9      910.58      849.12     19.88 o 
   1   5   9      786.99      682.03     40.44 o 
   2   5   9       36.80       49.01      7.05 o 
   3   5   9        5.64       15.48      4.67 o 
   4   5   9       28.55       22.12      7.93 o 
   5   5   9        7.94        4.88     10.03 o 
   6   5   9        4.39        5.77     10.66 o 
   7   5   9       17.25       55.94     14.58 o 
 -12   6   9       41.14       64.74     16.54 o 
 -11   6   9        2.39        3.94     11.28 o 
 -10   6   9        1.09        1.19     10.76 o 
  -9   6   9      240.88      264.11     22.78 o 
  -8   6   9        0.00        1.50      8.60 o 
  -7   6   9      381.49      363.88     18.28 o 
  -6   6   9      148.78      131.88     10.99 o 
  -5   6   9        4.40        8.80      5.29 o 
  -4   6   9       13.94       20.31      5.12 o 
  -3   6   9        1.96       -4.87      4.38 o 
  -2   6   9       44.18       41.64      6.95 o 
  -1   6   9       65.37       60.00      5.73 o 
   0   6   9      279.29      272.77     12.82 o 
   1   6   9        4.75       11.57      5.45 o 
   2   6   9       31.47       34.04      8.01 o 
   3   6   9      490.49      470.50     18.27 o 
   4   6   9       19.01       12.90      9.59 o 
   5   6   9        0.74        4.14      8.34 o 
   6   6   9       48.99       65.40     14.15 o 
 -11   7   9        6.12       22.50     24.84 o 
 -10   7   9       22.83       35.51     12.93 o 
  -9   7   9       36.06       32.50     13.10 o 
  -8   7   9       55.97       23.28      7.13 o 
  -7   7   9       98.04       92.73     11.13 o 
  -6   7   9        1.84        5.39      5.75 o 
  -5   7   9       30.74       50.91      8.41 o 
  -4   7   9        1.11        0.60      5.16 o 
  -3   7   9      232.06      257.91     14.68 o 
  -2   7   9       23.54       27.20      5.63 o 
  -1   7   9       81.55       94.97      8.21 o 
   0   7   9      323.22      309.56     14.11 o 
   1   7   9       80.16       91.15     10.10 o 
   2   7   9       17.42       20.98      6.85 o 
   3   7   9       50.33       63.47      9.99 o 
   4   7   9       35.28       37.20      9.40 o 
   5   7   9       11.79       15.10      9.14 o 
 -10   8   9       11.74       15.61     13.25 o 
  -9   8   9       14.49       10.06     11.14 o 
  -8   8   9       78.99       70.38     12.54 o 
  -7   8   9       37.03       30.23     21.25 o 
  -6   8   9        6.10        5.44      6.63 o 
  -5   8   9       21.88       13.09      6.72 o 
  -4   8   9       81.54       81.14      9.39 o 
  -3   8   9       13.97       20.23      6.08 o 
  -2   8   9        0.26        7.46      6.51 o 
  -1   8   9       31.83       31.01     11.19 o 
   0   8   9       35.98       29.81     10.53 o 
   1   8   9       41.20       50.85     15.11 o 
   2   8   9       40.24       61.92     10.04 o 
   3   8   9        0.38       16.00      8.44 o 
   4   8   9       31.74       32.18     10.58 o 
  -8   9   9       20.83       12.99      9.17 o 
  -7   9   9       16.67       27.14      8.47 o 
  -6   9   9        7.25        8.28      7.32 o 
  -5   9   9        2.16       14.32      8.57 o 
  -4   9   9       11.70       20.98     11.49 o 
  -3   9   9        3.63        6.51      8.97 o 
  -2   9   9       33.08       35.98     13.03 o 
  -1   9   9       37.24       31.23     11.57 o 
   0   9   9       15.69        3.81     12.33 o 
   1   9   9       21.02       21.18     10.35 o 
   2   9   9       10.62       15.09     10.99 o 
  -4  10   9       17.01       11.56     11.58 o 
  -3  10   9        1.63      -15.83     10.56 o 
  -2  10   9       44.19       40.42     13.89 o 
 -14   0  10        1.85      -13.96     15.06 o 
 -13   0  10      174.77      175.57     29.02 o 
 -12   0  10      159.38      145.90     13.06 o 
 -11   0  10      234.01      216.73     14.86 o 
 -10   0  10      184.70      192.31     15.01 o 
  -9   0  10      130.53      103.12     10.38 o 
  -8   0  10       72.10       81.81      9.37 o 
  -7   0  10       10.33        8.80      5.33 o 
  -6   0  10     4396.76     4680.26     60.27 o 
  -5   0  10      135.67      161.98      8.52 o 
  -4   0  10      443.66      402.84     13.23 o 
  -3   0  10     3075.72     2991.89     37.98 o 
  -2   0  10      146.60      151.47     11.63 o 
  -1   0  10      574.65      505.85     21.72 o 
   0   0  10     6108.85     6450.61    105.02 o 
   1   0  10      190.19      190.03     15.04 o 
   2   0  10       48.58       38.65      9.18 o 
   3   0  10     1271.63     1208.02     57.24 o 
   4   0  10       69.36       62.49     17.01 o 
   5   0  10      165.91      165.91     25.92 o 
   6   0  10      205.14      269.58     32.82 o 
   7   0  10        1.03        8.56     18.21 o 
 -14   1  10       15.50       39.69     13.61 o 
 -13   1  10       11.65       15.49      8.65 o 
 -12   1  10      127.02      148.19     13.31 o 
 -11   1  10       17.68       15.49     15.41 o 
 -10   1  10        0.59       12.72      5.20 o 
  -9   1  10      375.48      404.17     31.52 o 
  -8   1  10      135.50      111.11     18.33 o 
  -7   1  10        8.58       13.88      4.11 o 
  -6   1  10     1155.03     1245.83     20.63 o 
  -5   1  10      682.59      700.08     12.32 o 
  -4   1  10       10.77       17.88      3.39 o 
  -3   1  10      647.06      593.56     16.66 o 
  -2   1  10      390.73      368.10      9.85 o 
  -1   1  10       14.43       19.66      3.27 o 
   0   1  10      247.92      248.11     11.41 o 
   1   1  10      534.07      501.55     16.83 o 
   2   1  10      154.07      161.13     11.71 o 
   3   1  10        2.11        8.94      7.27 o 
   4   1  10      550.88      553.02     28.95 o 
   5   1  10      216.87      247.25     21.08 o 
   6   1  10        0.67       -0.94     11.04 o 
   7   1  10        1.14        3.53     18.26 o 
 -14   2  10       10.83       18.13      9.98 o 
 -13   2  10      142.70      135.87     14.69 o 
 -12   2  10        0.43      -13.36     12.01 o 
 -11   2  10        5.01       21.82     10.33 o 
 -10   2  10      137.56      167.92     15.79 o 
  -9   2  10       84.89       93.92     11.46 o 
  -8   2  10      268.64      279.19     10.88 o 
  -7   2  10        3.34        5.99      3.64 o 
  -6   2  10      167.07      163.44      7.77 o 
  -5   2  10     1678.52     1689.92     23.87 o 
  -4   2  10      241.54      190.80      7.59 o 
  -3   2  10      202.82      182.27      7.40 o 
  -2   2  10       72.08       69.98      4.99 o 
  -1   2  10       87.06       71.09      5.21 o 
   0   2  10      378.28      376.55      9.22 o 
   1   2  10      127.74      122.48      7.13 o 
   2   2  10       27.79       30.79      6.26 o 
   3   2  10       52.78       55.72      7.92 o 
   4   2  10       20.64       25.74      9.42 o 
   5   2  10        7.32        6.94      8.91 o 
   6   2  10      119.63      148.53     37.23 o 
   7   2  10        0.26       16.73     11.70 o 
 -13   3  10        2.15       -5.66     12.53 o 
 -12   3  10        7.82        4.52     10.72 o 
 -11   3  10        0.82       -5.48      8.93 o 
 -10   3  10      618.13      574.02     28.57 o 
  -9   3  10      454.39      408.45     22.61 o 
  -8   3  10      183.54      162.05     12.27 o 
  -7   3  10      522.26      493.66     18.14 o 
  -6   3  10       90.00      104.72      8.52 o 
  -5   3  10      882.15      843.28     15.86 o 
  -4   3  10      318.32      284.03      9.24 o 
  -3   3  10       76.74       67.14      4.93 o 
  -2   3  10       76.31       54.80      5.01 o 
  -1   3  10     2123.07     2012.32     53.39 o 
   0   3  10       45.72       46.57      5.36 o 
   1   3  10      232.98      212.11     10.91 o 
   2   3  10      741.66      750.55     21.18 o 
   3   3  10        0.28        6.19      6.06 o 
   4   3  10      960.63      952.41     56.71 o 
   5   3  10        7.58       20.93     11.25 o 
   6   3  10        0.44       12.89     11.32 o 
   7   3  10        1.58       17.96     12.36 o 
 -13   4  10       29.95       31.32     10.56 o 
 -12   4  10       10.42       20.30     11.01 o 
 -11   4  10       14.82        3.20     12.56 o 
 -10   4  10      474.31      472.40     27.66 o 
  -9   4  10       89.45      105.89     14.11 o 
  -8   4  10        2.81        8.83      5.87 o 
  -7   4  10      450.51      399.62     16.82 o 
  -6   4  10      202.25      195.89     12.09 o 
  -5   4  10       17.45       12.92      4.73 o 
  -4   4  10       21.66       25.52      3.31 o 
  -3   4  10      548.60      520.83     11.03 o 
  -2   4  10       50.18       58.75      5.28 o 
  -1   4  10      100.66      107.56      7.84 o 
   0   4  10      381.56      367.68     16.39 o 
   1   4  10       62.41       71.32      7.15 o 
   2   4  10        5.71        9.63      4.95 o 
   3   4  10      105.82      111.85     11.13 o 
   4   4  10      161.86      167.75     48.36 o 
   5   4  10       10.01       18.42     10.46 o 
   6   4  10       47.19       44.39     12.88 o 
 -12   5  10       64.34      101.22     15.96 o 
 -11   5  10        0.10        4.10     10.77 o 
 -10   5  10        6.45       14.61     10.69 o 
  -9   5  10      165.82      165.34     26.32 o 
  -8   5  10       76.77       83.83     12.56 o 
  -7   5  10       91.36       64.28     15.49 o 
  -6   5  10      412.73      382.55     13.49 o 
  -5   5  10      116.78      124.03      7.32 o 
  -4   5  10      355.55      312.56     18.94 o 
  -3   5  10       12.01       20.37      5.00 o 
  -2   5  10      204.65      193.66     14.86 o 
  -1   5  10      173.33      151.25      9.20 o 
   0   5  10      302.90      285.98     12.65 o 
   1   5  10       95.94       65.73     19.87 o 
   2   5  10        4.12        8.05      5.33 o 
   3   5  10      130.24      109.34      9.53 o 
   4   5  10      117.60       91.33     12.95 o 
   5   5  10       17.03       26.54     10.95 o 
   6   5  10      101.15       88.98     15.85 o 
 -12   6  10        2.87       19.08     14.81 o 
 -11   6  10        0.55       13.45     12.26 o 
 -10   6  10       26.91       16.97     11.32 o 
  -9   6  10       49.26       41.13     11.56 o 
  -8   6  10        0.05        4.93     10.88 o 
  -7   6  10        1.98        5.90      5.72 o 
  -6   6  10      123.77      107.27     12.95 o 
  -5   6  10      209.85      185.88     10.64 o 
  -4   6  10      475.30      434.66     20.90 o 
  -3   6  10       68.08       58.31      8.15 o 
  -2   6  10       50.16       48.26      7.59 o 
  -1   6  10      245.17      208.59     19.73 o 
   0   6  10       46.79       60.97      7.25 o 
   1   6  10       27.35       33.11      6.15 o 
   2   6  10       31.17       34.54      6.60 o 
   3   6  10      152.89      187.29     12.35 o 
   4   6  10       60.21       72.03     10.86 o 
   5   6  10       32.47       40.19     12.96 o 
 -11   7  10       62.99       50.15     15.20 o 
 -10   7  10       43.54       45.14     13.58 o 
  -9   7  10       27.03       26.13     13.06 o 
  -8   7  10       58.15       59.55     13.86 o 
  -7   7  10       58.76       77.06     10.32 o 
  -6   7  10      260.84      225.81     14.88 o 
  -5   7  10       61.81       62.17      9.64 o 
  -4   7  10       65.73       64.26      9.47 o 
  -3   7  10        0.73        9.53      5.96 o 
  -2   7  10       26.18       31.62      7.48 o 
  -1   7  10      174.44      151.46     12.08 o 
   0   7  10       95.03       71.07      9.32 o 
   1   7  10       90.40       87.99     10.53 o 
   2   7  10      183.72      145.61     27.74 o 
   3   7  10        2.98       16.49     11.66 o 
   4   7  10       12.16       14.85      8.98 o 
  -9   8  10        0.28       -4.00     15.19 o 
  -8   8  10       23.24       29.76      8.40 o 
  -7   8  10       17.40       26.65     11.30 o 
  -6   8  10        0.57        1.62      8.86 o 
  -5   8  10      134.49      122.70     12.99 o 
  -4   8  10       31.75       32.69      8.74 o 
  -3   8  10       20.09       20.21      9.37 o 
  -2   8  10       69.72       57.77      9.75 o 
  -1   8  10        1.72        2.50      8.68 o 
   0   8  10       49.66       73.66     13.19 o 
   1   8  10       71.89       49.29     12.21 o 
   2   8  10       32.70       22.64     10.65 o 
   3   8  10      281.70      287.69     19.42 o 
  -7   9  10        8.44       21.15     12.53 o 
  -6   9  10       16.48       26.31     11.84 o 
  -5   9  10        8.85       12.77      7.97 o 
  -4   9  10        1.84       -1.89      9.88 o 
  -3   9  10        7.96        6.88     11.45 o 
  -2   9  10       23.42       28.51     16.01 o 
  -1   9  10       27.31       25.86     11.46 o 
   0   9  10       33.55       39.48     12.20 o 
   1   9  10       21.67       27.23     11.11 o 
 -14   1  11       10.77       20.76     17.16 o 
 -13   1  11        0.10        7.00      7.90 o 
 -12   1  11       14.70       16.51     14.71 o 
 -11   1  11       66.66       37.09     22.72 o 
 -10   1  11        9.37       24.86      5.68 o 
  -9   1  11       68.89       61.48      8.88 o 
  -8   1  11        0.15        8.36      4.35 o 
  -7   1  11       38.87       39.95      4.22 o 
  -6   1  11      220.90      222.63      8.68 o 
  -5   1  11       11.24       22.27      3.05 o 
  -4   1  11       60.94       58.66      4.55 o 
  -3   1  11        0.04        4.27      2.65 o 
  -2   1  11      147.86      148.03      6.63 o 
  -1   1  11        5.44        7.35      3.39 o 
   0   1  11        3.27        1.90      4.50 o 
   1   1  11       11.64       16.86      5.18 o 
   2   1  11       10.91       11.53      6.38 o 
   3   1  11      407.98      396.56     23.77 o 
   4   1  11      144.07      160.66     19.39 o 
   5   1  11       22.07       25.44     11.35 o 
   6   1  11       43.73       45.34     12.67 o 
   7   1  11        1.23        7.90     12.30 o 
 -14   2  11       70.83       56.69     12.10 o 
 -13   2  11        4.99       12.86      9.41 o 
 -12   2  11       27.85       32.42     11.64 o 
 -11   2  11      610.68      706.38     34.40 o 
 -10   2  11      268.35      237.55     17.58 o 
  -9   2  11       33.80       45.51      7.57 o 
  -8   2  11       20.23       15.03      5.78 o 
  -7   2  11       82.47       84.51      6.79 o 
  -6   2  11      243.22      255.50      9.31 o 
  -5   2  11        8.09       14.56      2.93 o 
  -4   2  11        0.81       10.02      3.24 o 
  -3   2  11        9.56       10.70      3.19 o 
  -2   2  11        7.99       11.94      3.54 o 
  -1   2  11      648.76      631.26     15.24 o 
   0   2  11      399.33      394.10     12.74 o 
   1   2  11        0.23        9.09      4.96 o 
   2   2  11       97.35       89.00     10.18 o 
   3   2  11      135.33      123.94     20.64 o 
   4   2  11      394.96      391.99     26.52 o 
   5   2  11       27.45       24.45     11.03 o 
   6   2  11        0.45       -7.65     10.75 o 
 -13   3  11        0.51       -9.46     16.26 o 
 -12   3  11       19.76       23.05     11.18 o 
 -11   3  11        1.24       19.60     10.66 o 
 -10   3  11      755.61      781.63     26.87 o 
  -9   3  11      112.43      151.90     12.00 o 
  -8   3  11      178.31      194.42     13.25 o 
  -7   3  11      111.57      103.48      9.20 o 
  -6   3  11      361.43      344.28     13.56 o 
  -5   3  11      288.03      284.97     10.66 o 
  -4   3  11      167.84      139.12      7.11 o 
  -3   3  11       48.36       44.93      4.63 o 
  -2   3  11      409.81      409.99     12.37 o 
  -1   3  11      721.96      676.94     18.73 o 
   0   3  11        0.52        6.37      4.17 o 
   1   3  11      122.56      102.91      8.19 o 
   2   3  11       11.17       21.82      6.15 o 
   3   3  11      164.58      160.13     13.42 o 
   4   3  11       34.15       24.30     10.65 o 
   5   3  11      182.92      193.63     28.62 o 
   6   3  11       48.37       59.21     14.38 o 
 -13   4  11        2.05       25.62     12.13 o 
 -12   4  11        6.65       26.82     13.83 o 
 -11   4  11      210.79      202.55     20.17 o 
 -10   4  11       21.13       32.88     10.38 o 
  -9   4  11      114.26      135.54     33.72 o 
  -8   4  11       20.02       21.44      6.85 o 
  -7   4  11      165.32      137.54     10.49 o 
  -6   4  11      434.84      423.68     15.31 o 
  -5   4  11       41.78       34.59      5.80 o 
  -4   4  11      134.49      121.91      6.79 o 
  -3   4  11       60.46       61.36      5.61 o 
  -2   4  11       17.33       21.28      4.53 o 
  -1   4  11      266.33      251.11     10.87 o 
   0   4  11        1.99        5.70      4.39 o 
   1   4  11       79.04       79.64      8.06 o 
   2   4  11        0.16        3.15      5.25 o 
   3   4  11      151.53      147.32     11.49 o 
   4   4  11        0.02        5.00     10.88 o 
   5   4  11        0.15        7.47     10.64 o 
   6   4  11       46.92       37.81     13.96 o 
 -12   5  11        0.06        3.49     18.59 o 
 -11   5  11        5.22       21.12     11.75 o 
 -10   5  11        0.69       -0.66      9.67 o 
  -9   5  11        0.55       13.52      9.64 o 
  -8   5  11       31.09       32.68      9.79 o 
  -7   5  11      422.88      328.19     61.27 o 
  -6   5  11       34.93       30.55      6.06 o 
  -5   5  11      485.15      447.87     21.04 o 
  -4   5  11       31.73       20.57      5.47 o 
  -3   5  11       22.19       27.82      5.62 o 
  -2   5  11      393.18      354.32     13.68 o 
  -1   5  11      166.89      157.24     10.03 o 
   0   5  11      345.53      334.42     19.95 o 
   1   5  11      222.43      186.03     11.30 o 
   2   5  11      101.16      110.38      9.81 o 
   3   5  11       20.37       15.95      6.02 o 
   4   5  11        1.06        1.72      7.60 o 
   5   5  11        0.01        2.10     10.89 o 
 -12   6  11        5.61       17.65     13.74 o 
 -11   6  11        0.10       -3.99     10.61 o 
 -10   6  11       19.06        4.88     11.05 o 
  -9   6  11        9.76        3.00      9.62 o 
  -8   6  11        1.75       10.43      9.30 o 
  -7   6  11        0.12        2.05     12.98 o 
  -6   6  11      133.30      157.64     12.93 o 
  -5   6  11        3.54        0.83      6.86 o 
  -4   6  11        2.15        5.17      5.93 o 
  -3   6  11       68.96       53.58      8.09 o 
  -2   6  11      102.04       98.56     10.39 o 
  -1   6  11      229.66      211.54     11.84 o 
   0   6  11        2.95        4.08      5.34 o 
   1   6  11      188.84      190.72     13.80 o 
   2   6  11       23.87       40.09      7.54 o 
   3   6  11        1.06       14.07      8.26 o 
   4   6  11        6.33       16.72      8.73 o 
 -10   7  11        6.07        0.49     20.89 o 
  -9   7  11        0.81       -0.30     15.71 o 
  -8   7  11        4.20       -1.11      9.14 o 
  -7   7  11       56.81       39.81     12.15 o 
  -6   7  11        0.29       -3.08      8.83 o 
  -5   7  11       73.11       77.86     10.52 o 
  -4   7  11       18.00       24.19      7.21 o 
  -3   7  11        7.35       11.30      7.04 o 
  -2   7  11       88.12       63.54     24.52 o 
  -1   7  11      110.15      118.51     11.66 o 
   0   7  11       41.32       51.62     12.24 o 
   1   7  11       37.05       34.83      8.60 o 
   2   7  11       17.36       30.86      8.53 o 
   3   7  11       37.75       43.07     10.13 o 
  -9   8  11        1.87        9.91     16.09 o 
  -8   8  11        6.54        1.02     10.18 o 
  -7   8  11        9.85       12.92      9.39 o 
  -6   8  11       49.90       26.74      9.87 o 
  -5   8  11        1.91        5.79      9.99 o 
  -4   8  11       63.67       46.68     13.40 o 
  -3   8  11        8.75       24.52      8.15 o 
  -2   8  11       10.26       28.09      8.21 o 
  -1   8  11       28.08       24.00     10.75 o 
   0   8  11       42.03       49.25     19.89 o 
   1   8  11       14.69       26.41     11.17 o 
   2   8  11        6.54       -1.64     19.84 o 
  -7   9  11       43.98       45.65     11.75 o 
  -6   9  11       11.59       24.63      9.88 o 
  -5   9  11       25.13       39.93     10.98 o 
  -4   9  11        4.75       15.97     10.51 o 
  -3   9  11       12.66        3.68     10.51 o 
  -2   9  11        4.62        5.20     15.39 o 
  -1   9  11       19.46       26.85     13.23 o 
 -14   0  12        0.54       -8.01     17.11 o 
 -13   0  12       15.14        3.75     16.76 o 
 -12   0  12      613.23      615.37     44.93 o 
 -11   0  12       79.78       73.78     10.91 o 
 -10   0  12       11.93       24.06      7.81 o 
  -9   0  12       47.85       87.61     10.15 o 
  -8   0  12       19.61       19.67      5.91 o 
  -7   0  12      188.11      173.92     10.47 o 
  -6   0  12      260.93      270.29     11.61 o 
  -5   0  12       14.05       12.72      3.55 o 
  -4   0  12     1142.19     1098.51     33.49 o 
  -3   0  12      384.61      318.94     18.09 o 
  -2   0  12        7.67       11.30     10.63 o 
  -1   0  12     1141.89     1057.74     35.26 o 
   0   0  12        6.02       10.01      6.44 o 
   1   0  12        2.18       10.46      7.50 o 
   2   0  12      113.90      143.13     18.94 o 
   3   0  12      470.23      469.12     38.18 o 
   4   0  12       47.90       47.63     16.56 o 
   5   0  12       25.11       29.47     14.91 o 
   6   0  12      107.63      108.47     26.72 o 
 -14   1  12       41.77       69.35     22.06 o 
 -13   1  12      159.25      159.42     15.17 o 
 -12   1  12      123.76      116.32     20.49 o 
 -11   1  12      428.90      457.64     47.88 o 
 -10   1  12      110.98      103.24     41.45 o 
  -9   1  12       32.97       38.37      8.57 o 
  -8   1  12       45.50       39.56      4.52 o 
  -7   1  12      547.81      554.92     12.71 o 
  -6   1  12       79.45       71.79      5.66 o 
  -5   1  12       39.28       45.62      4.59 o 
  -4   1  12        0.96        4.20      3.08 o 
  -3   1  12      602.24      521.33     19.38 o 
  -2   1  12      355.21      345.85     13.63 o 
  -1   1  12       17.20       15.04      6.03 o 
   0   1  12      613.07      523.67     30.87 o 
   1   1  12       42.87       37.48      6.26 o 
   2   1  12        0.64       18.52      6.74 o 
   3   1  12      298.80      315.87     22.16 o 
   4   1  12      134.47      141.11     16.73 o 
   5   1  12       18.85       26.32     11.47 o 
   6   1  12        2.19        6.47     12.52 o 
 -14   2  12       31.86       60.01     11.62 o 
 -13   2  12      112.09      100.27     23.47 o 
 -12   2  12      139.66      183.21     18.70 o 
 -11   2  12       61.26       65.73     11.20 o 
 -10   2  12       20.88       28.48      7.91 o 
  -9   2  12       95.98       92.02     10.86 o 
  -8   2  12      413.72      377.03     16.69 o 
  -7   2  12      133.48      129.64      7.33 o 
  -6   2  12        0.52        3.54      3.85 o 
  -5   2  12      166.32      153.38      7.80 o 
  -4   2  12      328.04      314.05     10.33 o 
  -3   2  12       17.43       14.55      3.65 o 
  -2   2  12      518.88      476.58     14.71 o 
  -1   2  12      355.47      311.03     11.35 o 
   0   2  12        2.09        4.96      3.86 o 
   1   2  12      206.07      196.99     13.23 o 
   2   2  12      129.63      130.77     12.41 o 
   3   2  12      183.92      184.16     18.34 o 
   4   2  12        6.46       -2.59      8.89 o 
   5   2  12       44.67       47.47     13.79 o 
   6   2  12       14.85       10.05     12.09 o 
 -13   3  12        0.77        7.89     11.59 o 
 -12   3  12        4.70       26.45     11.08 o 
 -11   3  12        1.52       13.86      7.78 o 
 -10   3  12       75.55       79.93     10.13 o 
  -9   3  12       33.60       27.42      7.37 o 
  -8   3  12        2.90       11.14      5.86 o 
  -7   3  12        3.79       16.56      5.20 o 
  -6   3  12       36.58       46.52      6.05 o 
  -5   3  12        4.84        7.16      4.01 o 
  -4   3  12        8.30       15.43      3.80 o 
  -3   3  12      296.47      271.54     10.36 o 
  -2   3  12       15.14       20.37      4.61 o 
  -1   3  12      479.10      436.47     15.63 o 
   0   3  12      115.50      126.60      9.54 o 
   1   3  12       35.06       36.02      6.56 o 
   2   3  12       59.67       60.71     16.41 o 
   3   3  12       46.36       70.81     10.31 o 
   4   3  12      116.28      106.98     15.58 o 
   5   3  12        5.44       16.96     16.06 o 
 -13   4  12        0.05       13.96     11.64 o 
 -12   4  12        0.08       17.09     11.65 o 
 -11   4  12      124.27      111.67     16.29 o 
 -10   4  12        6.28       25.94     10.15 o 
  -9   4  12      274.13      229.06     19.29 o 
  -8   4  12       34.80       33.95      7.23 o 
  -7   4  12      138.22      133.48      9.57 o 
  -6   4  12      504.82      477.13     16.93 o 
  -5   4  12       39.09       37.67      8.33 o 
  -4   4  12        2.17        6.68      4.41 o 
  -3   4  12       17.36       20.37      4.78 o 
  -2   4  12        0.17        7.73      4.25 o 
  -1   4  12        9.19       14.56      4.70 o 
   0   4  12      129.56      116.45     12.64 o 
   1   4  12       10.07       16.71      5.56 o 
   2   4  12       11.43       17.35      9.12 o 
   3   4  12        0.34        2.47      7.97 o 
   4   4  12       63.55       91.76     22.94 o 
   5   4  12        2.21       -0.57     10.60 o 
 -12   5  12       69.81       94.59     28.17 o 
 -11   5  12       26.81       46.61     12.93 o 
 -10   5  12       17.10       19.50     10.96 o 
  -9   5  12      216.36      196.87     18.69 o 
  -8   5  12        0.38       15.89      8.18 o 
  -7   5  12       13.70       15.52     10.00 o 
  -6   5  12      191.92      183.43     11.12 o 
  -5   5  12        7.33        8.83      4.97 o 
  -4   5  12        0.77       13.45      5.28 o 
  -3   5  12      639.07      603.57     19.45 o 
  -2   5  12      465.17      423.86     16.70 o 
  -1   5  12       35.23       36.78      6.46 o 
   0   5  12      391.61      386.91     16.12 o 
   1   5  12       12.28       14.43      5.72 o 
   2   5  12      214.92      226.53     13.31 o 
   3   5  12        1.23       19.50      6.43 o 
   4   5  12        5.25        7.76     12.73 o 
 -11   6  12        0.56       17.66     12.21 o 
 -10   6  12        3.91       12.26     12.19 o 
  -9   6  12        4.49      -10.74      9.12 o 
  -8   6  12       34.68       32.63     11.13 o 
  -7   6  12        2.74       13.32      7.41 o 
  -6   6  12        0.31        5.65      7.45 o 
  -5   6  12        4.40        6.91      6.86 o 
  -4   6  12       52.24       50.23      8.75 o 
  -3   6  12       65.29       58.10      9.00 o 
  -2   6  12       58.47       79.40     10.40 o 
  -1   6  12        5.08       10.48      6.20 o 
   0   6  12      118.85      107.04      9.59 o 
   1   6  12      259.65      264.11     20.97 o 
   2   6  12        0.59       11.35      6.29 o 
   3   6  12        5.48       19.56      8.45 o 
 -10   7  12        7.95        7.19     11.05 o 
  -9   7  12        6.17       19.57     10.81 o 
  -8   7  12       14.79       17.77     10.88 o 
  -7   7  12       37.54       32.26      9.42 o 
  -6   7  12       45.52       44.84     10.16 o 
  -5   7  12        0.57        7.52      7.27 o 
  -4   7  12        3.38        6.48     10.33 o 
  -3   7  12        0.09        4.87      6.51 o 
  -2   7  12        5.53        3.03      6.11 o 
  -1   7  12       11.40        8.29      8.78 o 
   0   7  12        0.05       11.67      6.81 o 
   1   7  12       44.48       28.00     11.21 o 
   2   7  12       33.93       38.01      9.76 o 
  -9   8  12       14.55       20.49     12.98 o 
  -8   8  12      111.96      128.16     18.10 o 
  -7   8  12      160.57      162.79     16.21 o 
  -6   8  12        1.17       10.91      8.58 o 
  -5   8  12       38.34       58.15     19.75 o 
  -4   8  12      107.03      113.18     18.30 o 
  -3   8  12        0.80       -8.40      7.51 o 
  -2   8  12       79.15       83.63     14.44 o 
  -1   8  12        3.19        9.91      9.81 o 
   0   8  12       75.28       70.46     13.88 o 
   1   8  12      212.13      229.54     31.35 o 
  -5   9  12        3.24        7.57      8.27 o 
  -4   9  12        2.80       -6.07     10.25 o 
  -3   9  12       20.39       19.98     12.51 o 
  -2   9  12        3.20        6.02     10.75 o 
 -14   1  13       37.93       33.78     13.53 o 
 -13   1  13        1.25       -0.80     10.29 o 
 -12   1  13      238.22      263.59     16.68 o 
 -11   1  13        0.22        8.38      6.81 o 
 -10   1  13        9.30       17.50      5.85 o 
  -9   1  13       56.51       77.28      6.75 o 
  -8   1  13       21.37       12.87      4.47 o 
  -7   1  13       34.00       35.62      5.02 o 
  -6   1  13      122.83      107.27      6.77 o 
  -5   1  13        1.35        3.48      4.45 o 
  -4   1  13       36.34       38.27      6.02 o 
  -3   1  13      576.67      584.30     18.17 o 
  -2   1  13        0.01        3.47      4.17 o 
  -1   1  13       84.07       85.40      7.89 o 
   0   1  13       26.36       24.68      5.43 o 
   1   1  13        1.57        5.27      5.01 o 
   2   1  13        6.88       13.41      8.42 o 
   3   1  13      106.04      103.38     14.38 o 
   4   1  13        0.16        9.44     11.11 o 
   5   1  13        0.38        3.78     12.23 o 
 -13   2  13       98.71      100.24     26.02 o 
 -12   2  13       93.02      113.47     12.55 o 
 -11   2  13        6.16       15.43      6.80 o 
 -10   2  13       13.75       28.75      8.14 o 
  -9   2  13       78.45       77.36      9.24 o 
  -8   2  13       16.70       19.11      5.43 o 
  -7   2  13      222.18      224.73     11.57 o 
  -6   2  13       32.88       30.63      4.61 o 
  -5   2  13       23.17       26.85      4.43 o 
  -4   2  13       75.07       79.95      5.78 o 
  -3   2  13      214.23      212.34     13.43 o 
  -2   2  13       72.74       82.38      7.55 o 
  -1   2  13      126.95      123.43      9.29 o 
   0   2  13       27.93       29.17      6.83 o 
   1   2  13        1.91       10.29      6.29 o 
   2   2  13      194.89      210.28     15.21 o 
   3   2  13      108.46      117.49     16.23 o 
   4   2  13        2.69       -3.46     14.28 o 
   5   2  13       14.62       23.57     13.83 o 
 -13   3  13        5.78        9.54     17.04 o 
 -12   3  13       11.13        7.99     10.52 o 
 -11   3  13        0.17       11.10      7.72 o 
 -10   3  13        9.79       11.02      7.02 o 
  -9   3  13        9.07       16.89      7.07 o 
  -8   3  13       66.91       70.41      7.85 o 
  -7   3  13        3.85       11.47      5.21 o 
  -6   3  13       29.32       35.00      5.85 o 
  -5   3  13      132.62      138.65      7.69 o 
  -4   3  13       19.94       18.43      4.45 o 
  -3   3  13      682.01      641.41     16.29 o 
  -2   3  13      274.81      249.61     10.48 o 
  -1   3  13      439.56      441.78     14.39 o 
   0   3  13       42.06       38.77      7.69 o 
   1   3  13       25.28       34.24      7.60 o 
   2   3  13      746.96      748.23     28.36 o 
   3   3  13        4.88        4.10      8.75 o 
   4   3  13      230.03      215.60     24.17 o 
   5   3  13        2.51        1.69     11.85 o 
 -13   4  13       12.08       22.10     12.23 o 
 -12   4  13      139.59       99.26     15.90 o 
 -11   4  13       20.82       18.36     11.29 o 
 -10   4  13        1.19       12.03      9.73 o 
  -9   4  13        2.12        9.72      7.07 o 
  -8   4  13        2.33        5.90      6.08 o 
  -7   4  13      570.71      553.06     26.00 o 
  -6   4  13       22.67       28.50      6.50 o 
  -5   4  13       39.01       42.10      6.15 o 
  -4   4  13        0.95        6.84      4.61 o 
  -3   4  13        2.37        5.16      4.30 o 
  -2   4  13        9.89       12.46      4.30 o 
  -1   4  13      176.59      164.02     10.33 o 
   0   4  13        1.35        9.35      7.24 o 
   1   4  13        1.01       11.38      6.05 o 
   2   4  13        0.46        3.30      5.86 o 
   3   4  13        0.01       -3.31      7.40 o 
   4   4  13       64.79       82.34     15.50 o 
 -12   5  13        8.98       16.65     13.04 o 
 -11   5  13       18.49       15.36     11.38 o 
 -10   5  13        0.52       -2.83      9.66 o 
  -9   5  13        6.42        0.37     10.27 o 
  -8   5  13      118.89       99.11     13.52 o 
  -7   5  13       64.41       82.25     10.05 o 
  -6   5  13        0.03       11.60      5.71 o 
  -5   5  13       10.37       10.18      5.40 o 
  -4   5  13       17.68       10.95      5.40 o 
  -3   5  13      297.77      294.99     14.15 o 
  -2   5  13       46.10       52.06      8.15 o 
  -1   5  13       22.95       27.01      6.41 o 
   0   5  13       25.41       32.57      6.60 o 
   1   5  13        4.24        4.44      6.09 o 
   2   5  13       94.60      105.51     10.16 o 
   3   5  13       22.69       30.45      7.86 o 
 -11   6  13        8.63       10.06     11.03 o 
 -10   6  13       28.60       27.34     12.07 o 
  -9   6  13        3.50        3.49     13.28 o 
  -8   6  13       39.31       31.38      8.92 o 
  -7   6  13       92.71       89.66     11.44 o 
  -6   6  13      115.79       98.99     12.27 o 
  -5   6  13      108.41      107.88     11.42 o 
  -4   6  13       14.77       23.36      6.58 o 
  -3   6  13       21.41       15.94      6.81 o 
  -2   6  13      142.77      145.95     12.44 o 
  -1   6  13       10.11        6.31      6.74 o 
   0   6  13      122.10      123.61     10.32 o 
   1   6  13      144.60      169.33     13.80 o 
   2   6  13        5.72       19.88      7.39 o 
 -10   7  13       18.24       22.63     17.76 o 
  -9   7  13        7.22        7.97     10.18 o 
  -8   7  13      140.19      143.88     15.49 o 
  -7   7  13       21.95       25.57     10.32 o 
  -6   7  13       29.98       23.40      9.00 o 
  -5   7  13        0.08        6.35      7.43 o 
  -4   7  13        0.00       -2.24      6.86 o 
  -3   7  13        3.15       13.89      8.18 o 
  -2   7  13       11.49       12.87      8.16 o 
  -1   7  13        3.14       10.15      7.46 o 
   0   7  13       10.60       35.18     15.98 o 
   1   7  13        0.03        5.41     10.04 o 
  -8   8  13        4.90       -5.63      8.89 o 
  -7   8  13        2.76        9.39      9.45 o 
  -6   8  13       15.57       23.96      9.39 o 
  -5   8  13        2.84       10.41      7.93 o 
  -4   8  13        8.03       32.82     18.17 o 
  -3   8  13        2.18        6.77      8.90 o 
  -2   8  13        5.53        7.10     10.83 o 
  -1   8  13       15.45        6.17     11.40 o 
 -14   0  14        0.22        7.15     15.26 o 
 -13   0  14      286.22      354.39     36.32 o 
 -12   0  14      179.73      202.99     25.27 o 
 -11   0  14       16.70       21.61      9.89 o 
 -10   0  14      260.65      257.97     18.71 o 
  -9   0  14      188.91      185.11     15.51 o 
  -8   0  14      333.29      328.49     19.81 o 
  -7   0  14      143.23      138.71     13.19 o 
  -6   0  14      418.26      379.56     32.07 o 
  -5   0  14      104.03      124.32     15.31 o 
  -4   0  14       17.50       19.59      7.29 o 
  -3   0  14     2153.75     2074.08     53.00 o 
  -2   0  14      624.37      655.23     29.23 o 
  -1   0  14       38.42       29.74      8.02 o 
   0   0  14      569.63      534.83     44.05 o 
   1   0  14      312.61      328.11     22.78 o 
   2   0  14      137.33      140.80     22.97 o 
   3   0  14        1.68       20.06     13.96 o 
   4   0  14       59.03       48.93     16.81 o 
 -13   1  14        4.23        5.61     10.86 o 
 -12   1  14       33.66       35.21      8.86 o 
 -11   1  14       37.20       45.47      8.87 o 
 -10   1  14      156.72      175.36     11.60 o 
  -9   1  14      132.71      171.95     18.12 o 
  -8   1  14       52.34       64.91     10.27 o 
  -7   1  14        9.10       18.28      5.29 o 
  -6   1  14        0.37        5.60      5.19 o 
  -5   1  14      616.80      564.78     18.97 o 
  -4   1  14        3.05        4.31      4.32 o 
  -3   1  14      665.99      591.18     19.20 o 
  -2   1  14      108.84       95.15      8.33 o 
  -1   1  14      353.56      330.80     14.99 o 
   0   1  14       73.76       79.62      8.72 o 
   1   1  14       25.05       30.82      6.42 o 
   2   1  14      435.40      435.77     23.04 o 
   3   1  14       18.88       26.86     10.66 o 
   4   1  14        3.44        3.94     22.37 o 
 -13   2  14       19.59       32.59     10.35 o 
 -12   2  14        1.48        7.54     10.28 o 
 -11   2  14       94.81       88.56     10.57 o 
 -10   2  14       19.84       15.41      6.60 o 
  -9   2  14       75.30       94.80     10.02 o 
  -8   2  14       85.49       84.31      8.08 o 
  -7   2  14       20.83       26.90      7.27 o 
  -6   2  14      423.97      395.91     14.94 o 
  -5   2  14       50.01       72.86      7.35 o 
  -4   2  14        0.00       -0.92      4.80 o 
  -3   2  14      112.96      113.73      8.77 o 
  -2   2  14      239.56      238.45     12.57 o 
  -1   2  14       51.64       60.43      7.49 o 
   0   2  14        6.70       10.57      5.38 o 
   1   2  14      331.67      309.08     24.96 o 
   2   2  14        3.15        5.34      7.11 o 
   3   2  14       14.12       38.23     11.81 o 
   4   2  14      158.24      150.54     19.49 o 
 -13   3  14        0.43       17.07     12.38 o 
 -12   3  14        2.34       12.03     11.61 o 
 -11   3  14       19.02       31.78      9.99 o 
 -10   3  14       28.05       32.17      8.45 o 
  -9   3  14       71.02       94.70      9.49 o 
  -8   3  14      130.28      133.74     10.10 o 
  -7   3  14      484.77      440.58     16.82 o 
  -6   3  14        1.91        6.53      4.98 o 
  -5   3  14      275.61      279.71     16.09 o 
  -4   3  14      290.08      288.34     13.22 o 
  -3   3  14       42.50       37.79      6.61 o 
  -2   3  14      575.09      579.13     19.57 o 
  -1   3  14       10.55       16.51      5.70 o 
   0   3  14        1.43       -0.41      5.16 o 
   1   3  14      224.52      223.39     15.65 o 
   2   3  14      179.34      230.77     17.06 o 
   3   3  14        5.26       23.45     24.02 o 
   4   3  14        0.50       14.26     12.34 o 
 -12   4  14       19.92       24.76     12.08 o 
 -11   4  14       69.20      118.96     16.64 o 
 -10   4  14       58.65       85.30     22.87 o 
  -9   4  14       27.17       40.29      7.81 o 
  -8   4  14       29.69       36.76      6.98 o 
  -7   4  14       25.25       24.36      5.99 o 
  -6   4  14      160.20      158.70     10.68 o 
  -5   4  14      132.24      105.43     10.72 o 
  -4   4  14       71.50       73.31      7.70 o 
  -3   4  14       49.24       49.18      6.19 o 
  -2   4  14       61.86       73.12      7.92 o 
  -1   4  14      568.24      491.27     67.65 o 
   0   4  14        0.41        6.92      6.31 o 
   1   4  14       97.03      104.96     11.99 o 
   2   4  14       35.84       52.43      9.71 o 
   3   4  14       48.36       36.40     11.37 o 
 -12   5  14        2.51        5.53     13.01 o 
 -11   5  14        9.91       10.75     18.36 o 
 -10   5  14       11.13       21.37     16.46 o 
  -9   5  14        1.15       15.11      8.16 o 
  -8   5  14        0.02       17.22      8.78 o 
  -7   5  14      130.62      139.24     12.94 o 
  -6   5  14       83.30       66.11      7.77 o 
  -5   5  14        1.04        1.89      5.13 o 
  -4   5  14       17.52       17.62      5.55 o 
  -3   5  14       44.98       42.15      7.03 o 
  -2   5  14      103.88      130.78     12.18 o 
  -1   5  14        0.31        5.16      5.43 o 
   0   5  14      119.27      106.62     33.03 o 
   1   5  14       80.47       83.35     17.70 o 
   2   5  14       31.59       49.79     10.37 o 
 -11   6  14        3.86        6.55     11.71 o 
 -10   6  14       16.85       13.95     11.73 o 
  -9   6  14       17.11       31.26     12.82 o 
  -8   6  14       19.06        7.99      8.33 o 
  -7   6  14       13.48        8.25      7.68 o 
  -6   6  14       48.70       65.00     10.22 o 
  -5   6  14        0.30        7.25      7.55 o 
  -4   6  14        0.09        1.85      6.71 o 
  -3   6  14       64.91       70.71      9.92 o 
  -2   6  14       26.50       29.61      7.94 o 
  -1   6  14       24.99       19.79      8.10 o 
   0   6  14        0.25       12.11      7.52 o 
   1   6  14       50.81       57.86     10.05 o 
  -9   7  14       37.31       46.27     11.83 o 
  -8   7  14       47.42       66.05     13.05 o 
  -7   7  14        5.67       22.93      9.42 o 
  -6   7  14       24.18       12.50     12.16 o 
  -5   7  14      140.07      141.25     14.25 o 
  -4   7  14        0.74        7.11      7.98 o 
  -3   7  14       16.44       29.00      9.13 o 
  -2   7  14       30.22       58.36     13.29 o 
  -1   7  14       71.87       86.28     21.32 o 
   0   7  14        0.02       18.09      8.13 o 
  -7   8  14        6.25        3.84      8.52 o 
  -6   8  14       46.64       46.20     12.51 o 
  -5   8  14       18.34       22.59     11.93 o 
  -4   8  14        5.13       13.91      9.52 o 
  -3   8  14       99.29      116.71     13.28 o 
 -13   1  15      102.84      101.32     23.87 o 
 -12   1  15       51.64       76.20     21.36 o 
 -11   1  15        2.22       10.26      8.12 o 
 -10   1  15       59.06       68.58      9.92 o 
  -9   1  15       14.21       22.77      6.83 o 
  -8   1  15       17.51       12.59      5.92 o 
  -7   1  15       33.14       45.41      6.34 o 
  -6   1  15       79.40       87.43      8.08 o 
  -5   1  15        7.95        8.98      5.11 o 
  -4   1  15        5.90       18.06      5.15 o 
  -3   1  15      112.18      107.34      9.35 o 
  -2   1  15        1.19       14.31      5.44 o 
  -1   1  15        0.16        5.04      5.21 o 
   0   1  15       99.62      106.40      9.95 o 
   1   1  15        0.94        0.75      5.96 o 
   2   1  15       97.15       81.50     11.45 o 
   3   1  15        1.01       14.91     16.01 o 
 -13   2  15        6.59       22.36      9.64 o 
 -12   2  15        1.23        1.48      8.87 o 
 -11   2  15       25.90       40.15      8.06 o 
 -10   2  15        4.63       10.13      7.85 o 
  -9   2  15       15.48       17.87      6.50 o 
  -8   2  15        9.39       18.84      6.76 o 
  -7   2  15      116.13      125.36     11.67 o 
  -6   2  15       59.21       61.16      8.28 o 
  -5   2  15       33.91       41.02      6.38 o 
  -4   2  15        7.69       12.48      5.55 o 
  -3   2  15      248.27      244.98     15.71 o 
  -2   2  15       57.07       51.25      7.24 o 
  -1   2  15       31.55       27.65      6.38 o 
   0   2  15        5.82        7.44      7.16 o 
   1   2  15      128.58      116.32     12.22 o 
   2   2  15       31.37       43.19      9.52 o 
   3   2  15        0.94       27.07     11.11 o 
 -13   3  15      164.25      149.47     18.98 o 
 -12   3  15       44.75       48.93     13.83 o 
 -11   3  15       26.29       30.28      8.56 o 
 -10   3  15       20.51       23.19      6.63 o 
  -9   3  15        1.25       10.73      6.64 o 
  -8   3  15       18.79       22.31      7.74 o 
  -7   3  15        2.36        3.34      5.91 o 
  -6   3  15       28.83       29.64      7.47 o 
  -5   3  15      122.65      122.12     11.70 o 
  -4   3  15      481.51      487.44     17.90 o 
  -3   3  15       11.55        9.62      5.10 o 
  -2   3  15       28.74       18.15      6.10 o 
  -1   3  15       12.42       20.72      7.04 o 
   0   3  15        0.55        2.14      6.79 o 
   1   3  15      184.95      196.44     15.52 o 
   2   3  15        1.01        2.31      7.71 o 
   3   3  15       11.68       10.34     10.60 o 
 -12   4  15       17.88       48.39     13.48 o 
 -11   4  15        5.60       21.97     11.39 o 
 -10   4  15        0.34        1.39      8.28 o 
  -9   4  15      182.74      169.72     12.15 o 
  -8   4  15        2.70       14.93      6.05 o 
  -7   4  15       41.35       38.41      7.40 o 
  -6   4  15        1.03        4.36      6.29 o 
  -5   4  15       46.67       45.62      8.50 o 
  -4   4  15       94.94      104.66     11.13 o 
  -3   4  15        4.11        9.33      9.09 o 
  -2   4  15      205.80      180.57     12.00 o 
  -1   4  15       26.38       19.15     10.38 o 
   0   4  15      163.92      174.64     17.66 o 
   1   4  15       60.19       72.24     11.11 o 
   2   4  15       30.40       28.98      9.66 o 
 -11   5  15        5.96       26.92     17.16 o 
 -10   5  15       14.93       11.74      8.84 o 
  -9   5  15       63.47       62.30     11.24 o 
  -8   5  15        0.04        9.41      7.82 o 
  -7   5  15       10.16       15.71      7.81 o 
  -6   5  15        0.06        7.37      5.85 o 
  -5   5  15       32.75       38.20      7.08 o 
  -4   5  15       73.50       70.88      9.93 o 
  -3   5  15       34.66       32.85      8.41 o 
  -2   5  15       35.89       55.54     10.58 o 
  -1   5  15       28.30       36.09     12.05 o 
   0   5  15       27.52       20.12     15.11 o 
   1   5  15        4.53       20.87      8.30 o 
 -10   6  15       14.63       15.62     10.29 o 
  -9   6  15      240.36      224.28     18.29 o 
  -8   6  15      149.12      127.34     14.20 o 
  -7   6  15       27.05       55.83     10.44 o 
  -6   6  15       91.93       84.37     11.52 o 
  -5   6  15        0.43       11.89      7.75 o 
  -4   6  15       10.98       20.28      8.76 o 
  -3   6  15        1.17        6.59      7.78 o 
  -2   6  15        1.51       22.25     18.79 o 
  -1   6  15       33.64       29.65     11.62 o 
   0   6  15       32.71       35.36     12.11 o 
  -8   7  15       17.19       28.74     10.78 o 
  -7   7  15        1.95       23.09      9.11 o 
  -6   7  15        1.00       11.35      9.17 o 
  -5   7  15       41.87       39.57     20.36 o 
  -4   7  15       12.80       19.37      8.63 o 
  -3   7  15       19.39       21.63      8.91 o 
  -2   7  15       24.64       36.89      9.37 o 
 -13   0  16       23.27        4.30     16.21 o 
 -12   0  16       45.01       72.45     20.31 o 
 -11   0  16       70.81       64.59     17.71 o 
 -10   0  16       30.38       14.06     14.11 o 
  -9   0  16       77.69       69.49     11.18 o 
  -8   0  16       33.03       48.90     13.98 o 
  -7   0  16        9.26       17.61     10.01 o 
  -6   0  16       42.37       23.51     11.36 o 
  -5   0  16       56.70       59.56     10.78 o 
  -4   0  16      222.14      206.43     19.79 o 
  -3   0  16      109.06      112.57     13.15 o 
  -2   0  16       49.44       62.21     11.15 o 
  -1   0  16      168.73      170.41     18.96 o 
   0   0  16       98.11      123.45     35.35 o 
   1   0  16        1.92        5.22      9.33 o 
   2   0  16       96.15       72.10     19.21 o 
 -13   1  16        2.22       -2.60     13.16 o 
 -12   1  16       40.38       43.07     13.30 o 
 -11   1  16       22.76       40.75      9.66 o 
 -10   1  16       16.97       19.20     11.10 o 
  -9   1  16       19.18       13.51      8.42 o 
  -8   1  16        6.74       16.19      6.82 o 
  -7   1  16       63.24       83.75      8.13 o 
  -6   1  16        5.01        5.23      5.65 o 
  -5   1  16      789.89      725.29     22.08 o 
  -4   1  16      337.83      324.72     15.79 o 
  -3   1  16       81.02       76.70      9.67 o 
  -2   1  16       99.48      105.88      9.32 o 
  -1   1  16        0.72        6.83      5.41 o 
   0   1  16        1.05       16.90      6.99 o 
   1   1  16        3.51       -1.30      8.21 o 
   2   1  16       42.43       47.15     11.77 o 
 -13   2  16       13.69       14.39     10.01 o 
 -12   2  16       66.00       75.92     16.30 o 
 -11   2  16       39.83       51.88     10.45 o 
 -10   2  16        0.37        0.39      7.61 o 
  -9   2  16       37.69       36.55      8.40 o 
  -8   2  16       42.49       65.89     13.90 o 
  -7   2  16      112.81      113.48     11.37 o 
  -6   2  16       10.71        8.87      8.39 o 
  -5   2  16       97.43      122.24     10.99 o 
  -4   2  16      240.24      235.19     13.07 o 
  -3   2  16      182.52      194.74     18.95 o 
  -2   2  16       56.36       60.11      7.79 o 
  -1   2  16       74.78       83.64      8.95 o 
   0   2  16        0.52       -2.38      6.22 o 
   1   2  16        6.55       12.76      7.28 o 
   2   2  16        2.81       25.30      9.34 o 
 -12   3  16        0.22        6.15     21.19 o 
 -11   3  16       17.31       32.95      9.44 o 
 -10   3  16       17.26       33.88      9.46 o 
  -9   3  16        1.26        0.04      7.23 o 
  -8   3  16      112.78      102.81     20.65 o 
  -7   3  16       31.36       50.67      8.84 o 
  -6   3  16        0.05       11.43      6.73 o 
  -5   3  16      244.85      241.44     15.96 o 
  -4   3  16       19.59       25.43      6.37 o 
  -3   3  16      101.98      115.30     11.22 o 
  -2   3  16       95.19      104.86     14.00 o 
  -1   3  16        2.22        1.13      6.19 o 
   0   3  16       80.98      106.66     11.73 o 
   1   3  16       14.61       27.59      8.67 o 
   2   3  16        9.02       23.89      8.24 o 
 -11   4  16        0.91        0.63     12.38 o 
 -10   4  16       17.99       15.64     12.39 o 
  -9   4  16        4.14        7.38      7.68 o 
  -8   4  16      209.15      214.04     21.32 o 
  -7   4  16      176.64      168.21     14.44 o 
  -6   4  16       22.39       16.53     12.26 o 
  -5   4  16       62.96       69.71     10.38 o 
  -4   4  16        6.63        8.39      7.01 o 
  -3   4  16       16.70       22.40      7.98 o 
  -2   4  16       35.69       27.59      6.56 o 
  -1   4  16      175.26      179.71     18.72 o 
   0   4  16       12.58       37.23      9.45 o 
   1   4  16        0.75       15.62      8.06 o 
 -11   5  16        7.19       11.51     11.20 o 
 -10   5  16       67.17       78.26     16.35 o 
  -9   5  16       86.84      106.82     17.44 o 
  -8   5  16        9.05       42.23     12.70 o 
  -7   5  16      175.93      203.20     20.43 o 
  -6   5  16       40.81       51.53      9.72 o 
  -5   5  16        0.37       25.67      8.06 o 
  -4   5  16        3.06       15.06      7.64 o 
  -3   5  16      105.92      130.85     13.69 o 
  -2   5  16       25.86       32.34     10.56 o 
  -1   5  16        0.10        5.93      9.90 o 
   0   5  16      148.51      128.55     21.78 o 
  -9   6  16        3.00        0.15      9.05 o 
  -8   6  16       58.22      100.44     18.94 o 
  -7   6  16       11.56       34.13     12.61 o 
  -6   6  16       11.22       20.14     14.86 o 
  -5   6  16        6.94       17.40     18.41 o 
  -4   6  16       30.88       78.19     13.81 o 
  -3   6  16        3.49        3.16     10.71 o 
  -2   6  16        0.87        1.47      9.89 o 
  -1   6  16       47.93       50.67     13.74 o 
  -7   7  16        1.21       14.77      9.67 o 
  -6   7  16        0.01        7.66     10.59 o 
  -5   7  16        6.53        5.34     10.08 o 
  -4   7  16        0.12       -2.11     12.73 o 
 -12   1  17        9.49       14.18     10.88 o 
 -11   1  17       17.45       29.23     12.24 o 
 -10   1  17        2.28        8.21      7.76 o 
  -9   1  17        6.79       13.53      6.93 o 
  -8   1  17        0.00        6.35      7.99 o 
  -7   1  17       23.98       29.96      6.53 o 
  -6   1  17      179.72      170.48     11.72 o 
  -5   1  17       89.01       92.08     18.47 o 
  -4   1  17       40.59       70.00     12.29 o 
  -3   1  17       12.36       27.38      6.66 o 
  -2   1  17       30.36       30.60      6.94 o 
  -1   1  17        0.28        1.64      6.15 o 
   0   1  17       65.09       68.16      9.07 o 
   1   1  17        8.60       25.55      8.77 o 
 -12   2  17        0.02        5.65      9.18 o 
 -11   2  17        8.14       18.74      9.49 o 
 -10   2  17       49.82       49.84      9.70 o 
  -9   2  17       37.63       46.48     11.26 o 
  -8   2  17        1.80       16.23      8.71 o 
  -7   2  17        1.42        5.38      6.63 o 
  -6   2  17        3.58       13.98      7.28 o 
  -5   2  17      326.23      297.08     15.11 o 
  -4   2  17        1.67        3.31      5.64 o 
  -3   2  17      106.45      102.27     17.38 o 
  -2   2  17        1.32        8.99      5.97 o 
  -1   2  17        4.49       18.64      7.09 o 
   0   2  17        1.82        7.09      6.84 o 
   1   2  17       11.94        7.81      8.06 o 
 -12   3  17       17.80       42.03     14.87 o 
 -11   3  17       15.45       31.49     10.12 o 
 -10   3  17        3.84       12.22      8.55 o 
  -9   3  17        0.16        0.16      7.43 o 
  -8   3  17        1.02        3.27      7.28 o 
  -7   3  17       89.07       93.11     11.74 o 
  -6   3  17      143.72      147.67     13.65 o 
  -5   3  17        4.18       19.69      8.79 o 
  -4   3  17       80.93       86.49     16.95 o 
  -3   3  17        5.61        8.45      6.96 o 
  -2   3  17        9.39       20.16      6.98 o 
  -1   3  17       10.73       15.00      7.32 o 
   0   3  17       13.90       30.16      9.01 o 
 -11   4  17        8.98       -4.12     11.49 o 
 -10   4  17        8.20       21.27     26.64 o 
  -9   4  17        0.13        9.55      9.32 o 
  -8   4  17        8.04       11.28      7.98 o 
  -7   4  17       12.04       34.01     11.88 o 
  -6   4  17        0.58       12.88      7.61 o 
  -5   4  17       94.78       87.96     12.76 o 
  -4   4  17       14.94        9.56      7.58 o 
  -3   4  17        0.11       14.68      8.19 o 
  -2   4  17        1.08       11.72      8.38 o 
  -1   4  17        8.91       21.72      7.92 o 
   0   4  17        0.82       22.47      8.59 o 
 -10   5  17        0.03       29.12     13.41 o 
  -9   5  17       51.70       48.42     16.76 o 
  -8   5  17        1.30       16.82     11.74 o 
  -7   5  17       13.60       28.14     10.08 o 
  -6   5  17        9.68       31.44      9.05 o 
  -5   5  17       16.88       45.36      9.37 o 
  -4   5  17       38.99       32.81      9.42 o 
  -3   5  17       27.34       33.46      9.48 o 
  -2   5  17       25.86       40.59     11.96 o 
  -1   5  17       87.54       82.97     14.83 o 
  -8   6  17        5.61       27.18     13.71 o 
  -7   6  17        4.13       11.76     23.84 o 
  -6   6  17        0.03       19.54     11.90 o 
  -5   6  17       25.45       32.24     12.65 o 
  -4   6  17       17.96       40.53     11.63 o 
  -3   6  17      105.82      114.69     16.90 o 
 -12   0  18       42.72       24.57     16.21 o 
 -11   0  18      109.06      108.07     23.77 o 
 -10   0  18        5.64       13.11     15.96 o 
  -9   0  18      190.37      199.99     28.87 o 
  -8   0  18       69.39       86.23     19.96 o 
  -7   0  18        0.75       18.84     10.93 o 
  -6   0  18       82.97       82.63     20.81 o 
  -5   0  18       87.88      102.54     23.47 o 
  -4   0  18        1.02       13.97      9.98 o 
  -3   0  18        4.61       23.34     13.16 o 
  -2   0  18       49.93       69.63     13.05 o 
  -1   0  18       27.53       16.77     10.86 o 
   0   0  18        4.23       17.16     18.66 o 
 -12   1  18       22.05       19.34     12.23 o 
 -11   1  18        7.33       -0.02     10.22 o 
 -10   1  18        0.05        6.28      8.00 o 
  -9   1  18        7.63       12.88     12.79 o 
  -8   1  18        5.14       19.98      8.13 o 
  -7   1  18      281.96      270.80     18.60 o 
  -6   1  18       11.84       16.28      8.41 o 
  -5   1  18       54.08       37.01      7.73 o 
  -4   1  18       34.39       35.23      7.45 o 
  -3   1  18       64.78       74.43      9.95 o 
  -2   1  18        0.29        4.94      6.28 o 
  -1   1  18        1.19       13.08      6.37 o 
   0   1  18      158.06      169.92     13.41 o 
 -11   2  18      115.63      114.56     13.80 o 
 -10   2  18        4.74       20.93      9.05 o 
  -9   2  18        0.84       15.18      8.43 o 
  -8   2  18        9.79       22.65      8.48 o 
  -7   2  18        4.29        8.19      7.02 o 
  -6   2  18       11.33       15.27      7.67 o 
  -5   2  18       64.28       96.45     11.76 o 
  -4   2  18      147.48      143.70     11.34 o 
  -3   2  18       34.25       39.84      7.25 o 
  -2   2  18      252.34      247.34     18.33 o 
  -1   2  18        0.17       11.70      6.58 o 
   0   2  18       14.62       32.42      9.17 o 
 -11   3  18       34.53       58.01     18.83 o 
 -10   3  18        2.43       -3.44      7.91 o 
  -9   3  18       17.96       20.07      8.75 o 
  -8   3  18        8.66        9.75      7.46 o 
  -7   3  18      156.48      178.35     17.15 o 
  -6   3  18        0.56        9.71      8.28 o 
  -5   3  18       16.08       22.91      8.54 o 
  -4   3  18      120.71      145.16     14.42 o 
  -3   3  18       56.69       58.06      8.28 o 
  -2   3  18       16.06       30.04      9.99 o 
  -1   3  18       26.50       50.10     10.33 o 
 -10   4  18        1.91       29.03     12.34 o 
  -9   4  18        0.29        8.98      9.04 o 
  -8   4  18       89.36      109.42     12.97 o 
  -7   4  18        7.00       13.64     13.07 o 
  -6   4  18       42.49       49.26     10.25 o 
  -5   4  18       17.16       27.42      8.62 o 
  -4   4  18        2.61       20.16      8.39 o 
  -3   4  18       67.12       86.32     12.18 o 
  -2   4  18       21.28       51.02     15.09 o 
  -8   5  18       18.66       18.91     13.27 o 
  -7   5  18       59.21       43.24     35.85 o 
  -6   5  18        0.14       14.21     10.05 o 
  -5   5  18        2.64       16.71     13.85 o 
  -4   5  18      108.71      134.81     14.43 o 
 -11   1  19        3.20       -0.80     11.21 o 
 -10   1  19       10.44       13.44     11.11 o 
  -9   1  19        0.00       18.88      8.32 o 
  -8   1  19        1.97       16.40      9.54 o 
  -7   1  19       11.17       23.10      8.42 o 
  -6   1  19        0.06       15.31      8.57 o 
  -5   1  19       54.01       42.86      8.46 o 
  -4   1  19       13.60       35.02     15.71 o 
  -3   1  19       16.42       19.18      7.24 o 
  -2   1  19       10.86       12.85      7.64 o 
 -10   2  19        0.91        1.84      8.59 o 
  -9   2  19        6.65       10.28     10.63 o 
  -8   2  19       17.93       19.56      8.63 o 
  -7   2  19        3.14       23.47      8.52 o 
  -6   2  19      141.27      136.90     13.98 o 
  -5   2  19       15.26       24.11     10.40 o 
  -4   2  19        0.87        0.10      7.81 o 
  -3   2  19        2.28       12.29      7.28 o 
  -2   2  19       21.99       25.15      7.88 o 
 -10   3  19        5.47        6.00     12.34 o 
  -9   3  19        2.08        6.37      8.49 o 
  -8   3  19       59.76       44.10     11.93 o 
  -7   3  19       12.48        6.42      8.59 o 
  -6   3  19       10.78       13.64      8.82 o 
  -5   3  19       37.07       37.74      9.30 o 
  -4   3  19       14.65       14.53      9.95 o 
  -3   3  19       15.62       27.74      9.66 o 
  -8   4  19        0.17        2.58      8.41 o 
  -7   4  19        5.73       24.02      9.39 o 
  -6   4  19       14.33       23.29     14.72 o 
  -5   4  19       53.96       94.63     23.71 o 
  -4   4  19        6.57       18.19      9.76 o 
 -10   0  20       18.98       13.36     17.06 o 
  -9   0  20        2.84        2.90     13.86 o 
  -8   0  20       47.65       45.43     17.71 o 
  -7   0  20       12.39        5.64      8.51 o 
  -6   0  20       50.94       50.25     13.07 o 
  -5   0  20       62.05       73.98     14.10 o 
  -4   0  20      173.08      228.20     52.04 o 
  -9   1  20        2.26       19.95     10.65 o 
  -8   1  20       48.57       75.99     11.94 o 
  -7   1  20        0.57       16.92      7.92 o 
  -6   1  20       94.57      120.11     15.02 o 
  -5   1  20       24.00       28.88      8.58 o 
  -4   1  20        6.47       15.23      9.55 o 
  -9   2  20        0.13        7.04      8.98 o 
  -8   2  20       17.69       29.43      9.90 o 
  -7   2  20        6.75       -0.06      8.10 o 
  -6   2  20        3.98       22.94      9.85 o 
  -5   2  20        0.74       17.74     10.18 o 
  -4   2  20       23.54       37.34     12.54 o 
  -7   3  20       56.94       56.71     13.33 o 
  -6   3  20       62.85       63.67     11.51 o 
                                                 
